# Supplementary material for: Differentially-Expressed miRNAs in Ectopic Stromal Cells Contribute to Endometriosis Development: The Plausible Role of miR-139-5p and miR-375
Source: Int J Mol Sci. 2018 Nov 28;19(12):3789. doi: 10.3390/ijms19123789 (PMC6321240; doi:10.3390/ijms19123789)
Supplement: Supplementary file 1 [file ijms-19-03789-s001.zip]

Archive with 6 entries (6 files):
- Figure S1.pdf
- Figure S2.pdf
- Table S1.xlsx
- Table S2.xlsx
- Table S3.xlsx
- Table S4.xlsx
