# Supplementary material for: Differentially-Expressed miRNAs in Ectopic Stromal Cells Contribute to Endometriosis Development: The Plausible Role of miR-139-5p and miR-375
Source: Int J Mol Sci. 2018 Nov 28;19(12):3789. doi: 10.3390/ijms19123789 (PMC6321240; doi:10.3390/ijms19123789)
Supplement: Supplementary file 1 [file ijms-19-03789-s001.zip › Table S1.xlsx]

## Sheet: Table S1
Table S1. miRNAs detected from eutopic and ectopic stromal cells.
miRNAs present in at least 50% of samples were considered as detected.
miRNA ID	Average raw read counts in eutopic stroma	miRNA ID	Average raw read counts in ectopic stroma
hsa-let-7a-5p	262062	hsa-let-7a-5p	336278
hsa-miR-148a-3p	251377	hsa-miR-10b-5p	185322
hsa-let-7f-5p	171896	hsa-miR-21-5p	149525
hsa-miR-10b-5p	119737	hsa-let-7f-5p	97019
hsa-miR-21-5p	116936	hsa-miR-148a-3p	89056
hsa-miR-26a-5p	102057	hsa-miR-99a-5p	88791.8
hsa-miR-143-3p	98859.5	hsa-miR-26a-5p	88348
hsa-let-7i-5p	89803.8	hsa-miR-143-3p	67660
hsa-miR-99a-5p	89793.2	hsa-let-7b-5p	51761.5
hsa-miR-199a-3p	76412	hsa-miR-126-3p	49937
hsa-miR-27b-3p	66851.8	hsa-let-7i-5p	48719.2
hsa-let-7g-5p	42660.2	hsa-miR-199a-3p	27048.2
hsa-miR-199b-3p	38213.8	hsa-miR-100-5p	25268.5
hsa-miR-146b-5p	30730.8	hsa-miR-151a-3p	23947.8
hsa-let-7b-5p	25938.2	hsa-let-7c-5p	23266
hsa-miR-100-5p	24341.8	hsa-miR-146b-5p	20580.5
hsa-miR-92a-3p	24117.2	hsa-miR-92a-3p	19547.2
hsa-miR-199a-5p	22953.5	hsa-miR-125b-5p	16188.5
hsa-miR-151a-3p	21099	hsa-miR-125a-5p	15181.5
hsa-miR-125b-5p	18559.8	hsa-let-7g-5p	14443.5
hsa-miR-10a-5p	17039	hsa-miR-199b-3p	13526.2
hsa-miR-125a-5p	15646.5	hsa-miR-199a-5p	12259.5
hsa-miR-30d-5p	15140.5	hsa-miR-27b-3p	10345.5
hsa-miR-24-3p	14260	hsa-miR-99b-5p	8734.25
hsa-miR-199b-5p	12576.8	hsa-miR-30d-5p	7953.25
hsa-miR-99b-5p	11777.5	hsa-miR-24-3p	7679
hsa-let-7c-5p	10569.8	hsa-let-7e-5p	5918
hsa-miR-128-3p	7202.75	hsa-miR-423-5p	5315.5
hsa-miR-23b-3p	6763	hsa-miR-127-3p	5264
hsa-miR-25-3p	6470	hsa-miR-128-3p	5215.75
hsa-miR-30c-5p	6375.75	hsa-miR-320a	4996
hsa-miR-196b-5p	5802	hsa-miR-10a-5p	4796.5
hsa-let-7e-5p	5612	hsa-miR-423-3p	4163
hsa-miR-423-3p	5591.75	hsa-miR-9-5p	3893.25
hsa-miR-222-3p	5453	hsa-miR-222-3p	3685.25
hsa-miR-103a-3p	5358.75	hsa-miR-181a-5p	3467.75
hsa-miR-126-3p	5312.25	hsa-miR-30c-5p	3380
hsa-miR-152-3p	5043.75	hsa-miR-409-3p	3091.5
hsa-miR-26b-5p	4678	hsa-miR-25-3p	2989
hsa-miR-320a	4567	hsa-miR-514a-3p	2923.5
hsa-miR-532-5p	4504.5	hsa-let-7d-5p	2633
hsa-miR-455-5p	4441.5	hsa-miR-101-3p	2433
hsa-miR-127-3p	4033.5	hsa-miR-30a-5p	2432
hsa-miR-101-3p	3968.25	hsa-miR-152-3p	2221.25
hsa-miR-7-5p	3528	hsa-miR-381-3p	2217.75
hsa-miR-30a-5p	3300.25	hsa-miR-532-5p	2214.75
hsa-miR-191-5p	3177.75	hsa-miR-27a-3p	1966.75
hsa-miR-27a-3p	3153.25	hsa-miR-28-3p	1584.25
hsa-miR-221-3p	2964.5	hsa-miR-379-5p	1568
hsa-miR-424-3p	2963.75	hsa-miR-370-3p	1563
hsa-miR-381-3p	2496	hsa-miR-22-3p	1508
hsa-miR-30e-3p	2480.25	hsa-miR-26b-5p	1473.75
hsa-miR-409-3p	2304.5	hsa-miR-199b-5p	1428
hsa-let-7d-5p	2304.5	hsa-miR-30e-3p	1389.5
hsa-miR-181a-5p	2174.5	hsa-miR-103a-3p	1372
hsa-miR-148b-3p	2161	hsa-miR-191-5p	1349
hsa-miR-378a-3p	2155	hsa-miR-30a-3p	1311.5
hsa-miR-140-3p	2097	hsa-miR-139-5p	1291.75
hsa-miR-423-5p	2045.25	hsa-miR-27a-5p	1214.5
hsa-miR-503-5p	1860.75	hsa-miR-7-5p	1104
hsa-miR-98-5p	1793.25	hsa-miR-92b-3p	1087.25
hsa-miR-370-3p	1785.25	hsa-miR-181b-5p	1076.25
hsa-miR-379-5p	1541	hsa-miR-23b-3p	922.5
hsa-miR-92b-3p	1421	hsa-miR-509-3p	902.25
hsa-miR-195-3p	1353.25	hsa-miR-98-5p	898.5
hsa-miR-145-5p	1294	hsa-miR-320b	895.25
hsa-miR-28-3p	1273	hsa-miR-29a-3p	845.25
hsa-miR-493-5p	1180.75	hsa-let-7d-3p	822.5
hsa-miR-450a-5p	1117.25	hsa-miR-493-5p	819.75
hsa-miR-106b-3p	1039.5	hsa-miR-424-3p	778.25
hsa-miR-744-5p	1039	hsa-miR-509-3-5p	754.5
hsa-miR-23a-3p	1001.25	hsa-miR-224-5p	747.5
hsa-miR-30a-3p	968.5	hsa-miR-196b-5p	741.25
hsa-miR-450b-5p	965.25	hsa-miR-125b-1-3p	739.5
hsa-miR-335-3p	950	hsa-miR-221-3p	713
hsa-miR-1307-3p	922.5	hsa-miR-204-5p	701.75
hsa-miR-181b-5p	884.5	hsa-miR-493-3p	699
hsa-miR-200b-3p	806.75	hsa-miR-455-5p	696
hsa-miR-214-3p	794	hsa-miR-214-3p	683.5
hsa-miR-29a-3p	777.25	hsa-miR-543	672.75
hsa-miR-22-3p	738.5	hsa-miR-148b-3p	648.25
hsa-miR-493-3p	728.75	hsa-miR-615-3p	643.25
hsa-miR-192-5p	723	hsa-miR-328-3p	636.75
hsa-miR-145-3p	678.75	hsa-miR-134-5p	631.75
hsa-miR-99b-3p	674	hsa-miR-744-5p	630
hsa-miR-361-3p	661.5	hsa-miR-378a-3p	586.5
hsa-miR-132-3p	659	hsa-miR-140-3p	580.75
hsa-miR-328-3p	624	hsa-miR-145-3p	570.25
hsa-miR-125b-1-3p	616.25	hsa-miR-382-5p	543.5
hsa-miR-455-3p	616.25	hsa-miR-485-5p	542.75
hsa-miR-224-5p	600	hsa-miR-155-5p	532.25
hsa-miR-27a-5p	577.75	hsa-miR-1307-3p	445.75
hsa-miR-542-3p	570.5	hsa-miR-214-5p	412.25
hsa-miR-320b	563.5	hsa-miR-574-3p	408.5
hsa-miR-200c-3p	562.75	hsa-miR-23a-3p	402.75
hsa-miR-195-5p	556.75	hsa-miR-145-5p	369.25
hsa-miR-543	535.5	hsa-let-7b-3p	357.25
hsa-miR-181a-2-3p	525.5	hsa-miR-192-5p	356.5
hsa-miR-134-5p	500.75	hsa-miR-411-5p	354.75
hsa-miR-30e-5p	467.25	hsa-miR-432-5p	338.75
hsa-miR-342-3p	452.5	hsa-miR-106b-3p	327.25
hsa-miR-214-5p	438.5	hsa-miR-218-5p	325.75
hsa-let-7d-3p	422.75	hsa-miR-361-3p	320.25
hsa-miR-93-5p	421.75	hsa-miR-125b-2-3p	311.5
hsa-miR-9-5p	421.5	hsa-miR-196a-5p	307.5
hsa-miR-218-5p	415	hsa-miR-99b-3p	297.25
hsa-miR-374b-5p	410.25	hsa-miR-654-5p	268.75
hsa-miR-500a-3p	404.5	hsa-miR-126-5p	268.75
hsa-miR-574-3p	399.25	hsa-miR-708-3p	268
hsa-miR-186-5p	389	hsa-miR-195-3p	264.75
hsa-let-7a-3p	387.5	hsa-miR-654-3p	257.75
hsa-miR-130b-5p	387	hsa-miR-320c	254
hsa-miR-197-3p	376.5	hsa-miR-508-3p	252
hsa-miR-125b-2-3p	365.75	hsa-miR-139-3p	242
hsa-miR-340-5p	362.75	hsa-miR-197-3p	227.75
hsa-miR-654-3p	361	hsa-miR-28-5p	227.5
hsa-miR-16-5p	356.25	hsa-miR-450a-5p	223.25
hsa-miR-149-5p	356	hsa-miR-335-3p	220
hsa-miR-411-5p	355.75	hsa-miR-1-3p	219.5
hsa-miR-140-5p	309	hsa-miR-503-5p	216.25
hsa-miR-382-5p	296.25	hsa-miR-1180-3p	207
hsa-miR-155-5p	293.75	hsa-miR-506-3p	203.75
hsa-let-7b-3p	285.75	hsa-miR-150-5p	202.75
hsa-miR-1180-3p	281.5	hsa-miR-186-5p	197.25
hsa-miR-484	275.5	hsa-miR-193a-5p	193.5
hsa-miR-504-5p	274.5	hsa-miR-342-5p	178.75
hsa-miR-20a-5p	269.75	hsa-let-7a-3p	176.5
hsa-miR-221-5p	265	hsa-miR-181a-2-3p	164.25
hsa-miR-27b-5p	264.75	hsa-miR-16-5p	162.25
hsa-miR-671-3p	262.25	hsa-miR-30e-5p	159.25
hsa-miR-323a-3p	261.25	hsa-miR-671-3p	158
hsa-miR-452-5p	251.5	hsa-miR-146a-5p	157.75
hsa-miR-143-5p	249	hsa-miR-132-3p	156.25
hsa-miR-146b-3p	247.5	hsa-miR-95-3p	150.5
hsa-miR-132-5p	239.75	hsa-miR-140-5p	135.5
hsa-miR-483-3p	238.75	hsa-miR-323a-3p	133
hsa-miR-185-5p	223	hsa-miR-181d-5p	125.25
hsa-miR-30b-5p	221.75	hsa-miR-132-5p	122.25
hsa-miR-495-3p	204.5	hsa-miR-495-3p	113.75
hsa-miR-425-5p	199.25	hsa-miR-130b-5p	113.75
hsa-miR-424-5p	196.5	hsa-miR-484	111.75
hsa-miR-501-3p	185.25	hsa-miR-143-5p	111.25
hsa-miR-17-5p	181.5	hsa-miR-433-3p	104.5
hsa-miR-654-5p	180.25	hsa-miR-450b-5p	104.5
hsa-miR-320c	180.25	hsa-miR-500a-3p	103.25
hsa-miR-502-3p	179	hsa-miR-221-5p	102.5
hsa-miR-769-5p	176.25	hsa-miR-342-3p	99.75
hsa-miR-148a-5p	168.25	hsa-miR-3615	94
hsa-miR-708-3p	167.25	hsa-miR-125a-3p	94
hsa-miR-28-5p	165.75	hsa-miR-27b-5p	93.75
hsa-miR-375	162	hsa-miR-486-5p	91.75
hsa-miR-449c-5p	156	hsa-miR-10b-3p	89
hsa-miR-182-5p	154.25	hsa-miR-16-2-3p	88.25
hsa-miR-196a-5p	152.5	hsa-miR-3605-3p	86.75
hsa-miR-548o-3p	152	hsa-miR-136-5p	86.25
hsa-miR-200a-3p	151	hsa-miR-210-3p	82.5
hsa-miR-212-5p	148	hsa-miR-23b-5p	82.5
hsa-miR-615-3p	143.25	hsa-miR-1301-3p	82.25
hsa-miR-432-5p	142.75	hsa-miR-769-5p	81.75
hsa-miR-204-5p	142.25	hsa-miR-374b-5p	81
hsa-miR-708-5p	142	hsa-miR-146b-3p	80.5
hsa-miR-34c-5p	141.25	hsa-miR-93-5p	80
hsa-miR-340-3p	139.25	hsa-miR-185-5p	79
hsa-miR-146a-5p	135.75	hsa-miR-195-5p	78.75
hsa-miR-361-5p	133	hsa-miR-455-3p	77.5
hsa-miR-451a	132.75	hsa-miR-629-5p	76.75
hsa-miR-10b-3p	129.25	hsa-miR-483-3p	75.75
hsa-miR-181d-5p	126	hsa-miR-485-3p	74.5
hsa-miR-433-3p	111	hsa-miR-200b-3p	72.25
hsa-miR-485-5p	111	hsa-miR-483-5p	71.75
hsa-miR-183-5p	110.25	hsa-miR-340-5p	71.75
hsa-miR-1301-3p	109.5	hsa-miR-372-3p	70.25
hsa-miR-23b-5p	106.5	hsa-miR-92b-5p	67.75
hsa-miR-330-3p	106.25	hsa-miR-24-2-5p	67.5
hsa-miR-105-5p	104	hsa-miR-30c-2-3p	67.25
hsa-miR-494-3p	103.25	hsa-miR-149-5p	65.5
hsa-miR-24-1-5p	101.5	hsa-miR-501-3p	65.5
hsa-miR-19b-3p	97.5	hsa-miR-320d	65
hsa-miR-329-3p	97.5	hsa-miR-22-5p	65
hsa-miR-16-2-3p	96	hsa-miR-708-5p	64.75
hsa-miR-130a-3p	94.75	hsa-miR-151a-5p	63.5
hsa-miR-660-5p	94.75	hsa-miR-20a-5p	62.5
hsa-miR-497-5p	89.25	hsa-miR-212-5p	61.25
hsa-miR-625-3p	89	hsa-miR-369-5p	60.5
hsa-miR-374a-5p	89	hsa-miR-452-5p	59.75
hsa-miR-3615	88.5	hsa-miR-664a-5p	59.5
hsa-miR-382-3p	87.25	hsa-miR-502-3p	58.5
hsa-miR-675-5p	84.75	hsa-miR-340-3p	57.25
hsa-miR-335-5p	82.5	hsa-miR-7706	55.5
hsa-miR-24-2-5p	82.25	hsa-miR-361-5p	55
hsa-miR-1-3p	82	hsa-miR-542-3p	54.25
hsa-miR-107	81.75	hsa-miR-329-3p	53.5
hsa-miR-374a-3p	81	hsa-miR-2110	52.25
hsa-miR-486-5p	79.5	hsa-miR-202-5p	51.25
hsa-miR-151a-5p	79.25	hsa-miR-3913-5p	49.75
hsa-miR-187-3p	77.5	hsa-miR-127-5p	47.75
hsa-miR-331-3p	75.5	hsa-miR-451a	47.75
hsa-miR-483-5p	74.75	hsa-miR-504-5p	47.25
hsa-miR-323b-3p	74.5	hsa-miR-129-5p	47
hsa-miR-136-5p	73	hsa-miR-148a-5p	46.25
hsa-miR-3158-3p	72.5	hsa-miR-374a-5p	45
hsa-miR-345-5p	71.5	hsa-miR-548o-3p	44
hsa-miR-194-5p	70.75	hsa-miR-330-3p	43
hsa-miR-409-5p	70.75	hsa-miR-889-3p	42.5
hsa-miR-125a-3p	69	hsa-miR-425-5p	42.5
hsa-miR-629-5p	68.75	hsa-miR-411-3p	42.25
hsa-miR-505-3p	68.75	hsa-miR-625-3p	41.25
hsa-miR-200a-5p	67.75	hsa-miR-3158-3p	41
hsa-miR-7706	67.75	hsa-miR-363-3p	40.75
hsa-miR-95-3p	67.25	hsa-miR-202-3p	40.5
hsa-miR-365a-3p	65.5	hsa-miR-3609	40.5
hsa-miR-365b-3p	65.5	hsa-miR-382-3p	40.25
hsa-miR-127-5p	64.75	hsa-miR-509-5p	40
hsa-miR-889-3p	63.5	hsa-miR-136-3p	37.5
hsa-miR-210-3p	60.75	hsa-miR-130a-3p	36
hsa-miR-1271-5p	60.5	hsa-miR-374a-3p	34.5
hsa-miR-139-5p	56.5	hsa-miR-365a-3p	34.25
hsa-miR-136-3p	56.5	hsa-miR-365b-3p	34.25
hsa-miR-589-5p	56	hsa-miR-409-5p	34
hsa-miR-3913-5p	55.5	hsa-miR-1468-5p	33.5
hsa-miR-342-5p	55.25	hsa-miR-135b-5p	33.25
hsa-miR-664a-3p	54.5	hsa-miR-200c-3p	33.25
hsa-miR-874-3p	54.5	hsa-miR-337-3p	33.25
hsa-miR-454-3p	54.25	hsa-miR-21-3p	33.25
hsa-miR-3605-3p	53.25	hsa-miR-17-5p	33
hsa-miR-15b-5p	51.75	hsa-miR-29b-3p	32.5
hsa-miR-92b-5p	50.5	hsa-miR-194-5p	32
hsa-miR-339-3p	49.75	hsa-miR-24-1-5p	32
hsa-miR-485-3p	49.5	hsa-miR-874-3p	31
hsa-miR-1287-5p	48.75	hsa-miR-758-3p	30.75
hsa-miR-411-3p	47	hsa-miR-30b-5p	30.75
hsa-miR-337-3p	46.75	hsa-miR-19b-3p	30
hsa-miR-369-5p	44.25	hsa-miR-505-3p	30
hsa-miR-193a-5p	44.25	hsa-miR-323b-3p	28.75
hsa-miR-30c-2-3p	44.25	hsa-miR-664a-3p	28.25
hsa-miR-4485-3p	44	hsa-miR-4485-3p	28.25
hsa-miR-296-3p	44	hsa-miR-339-3p	28.25
hsa-miR-126-5p	44	hsa-miR-660-5p	28.25
hsa-miR-106b-5p	43.5	hsa-miR-331-3p	27.75
hsa-miR-363-3p	43.5	hsa-miR-494-3p	26
hsa-miR-758-3p	43.25	hsa-miR-345-5p	25.75
hsa-let-7f-1-3p	42.5	hsa-miR-107	25.5
hsa-miR-3909	42.25	hsa-miR-582-3p	25.5
hsa-miR-22-5p	41.25	hsa-miR-589-5p	25.25
hsa-miR-10a-3p	41.25	hsa-miR-584-5p	23
hsa-miR-320d	39.75	hsa-miR-3909	22.25
hsa-miR-34a-5p	39.5	hsa-miR-34c-5p	21.75
hsa-miR-203a-3p	39	hsa-miR-31-5p	21.75
hsa-miR-135a-5p	37.75	hsa-let-7c-3p	21.5
hsa-miR-431-3p	36.75	hsa-miR-1271-5p	21.5
hsa-miR-135a-3p	36.25	hsa-miR-431-3p	20.75
hsa-miR-450a-2-3p	35.25	hsa-miR-193b-5p	20.75
hsa-miR-339-5p	35	hsa-let-7f-1-3p	20.75
hsa-miR-532-3p	34.75	hsa-miR-34a-5p	20.5
hsa-miR-362-5p	33.5	hsa-miR-331-5p	20.5
hsa-miR-7978	33.25	hsa-miR-181a-3p	20
hsa-miR-576-3p	32.5	hsa-miR-511-5p	19.75
hsa-miR-1296-5p	31	hsa-miR-6747-3p	19.5
hsa-miR-509-3-5p	30	hsa-miR-204-3p	19
hsa-miR-425-3p	29.75	hsa-miR-1247-5p	18.75
hsa-miR-675-3p	29.25	hsa-miR-513c-5p	18.75
hsa-miR-487b-3p	28.75	hsa-let-7e-3p	18.5
hsa-miR-148b-5p	28	hsa-miR-9-3p	18.25
hsa-miR-21-3p	26.75	hsa-miR-1247-3p	17.5
hsa-miR-6507-5p	26.5	hsa-miR-335-5p	17.5
hsa-miR-378c	26.5	hsa-miR-32-5p	16.5
hsa-miR-19a-3p	26.5	hsa-miR-508-5p	16
hsa-miR-32-5p	26.25	hsa-miR-760	16
hsa-miR-664a-5p	25.5	hsa-miR-135a-5p	16
hsa-miR-1247-5p	25.25	hsa-miR-1248	15.75
hsa-miR-4326	25	hsa-miR-23a-5p	15.5
hsa-miR-2110	25	hsa-miR-150-3p	15
hsa-let-7e-3p	25	hsa-miR-30b-3p	15
hsa-miR-767-5p	25	hsa-miR-148b-5p	14.75
hsa-let-7c-3p	24.75	hsa-miR-182-5p	14.5
hsa-miR-331-5p	23.5	hsa-miR-135a-3p	14
hsa-miR-429	23	hsa-miR-424-5p	14
hsa-miR-760	22.5	hsa-miR-1291	13.5
hsa-miR-671-5p	22.5	hsa-miR-184	13.5
hsa-miR-330-5p	22.25	hsa-miR-296-3p	13.5
hsa-miR-30d-3p	22.25	hsa-miR-25-5p	13.5
hsa-miR-129-5p	22	hsa-miR-339-5p	13.25
hsa-miR-598-3p	21.75	hsa-miR-421	13.25
hsa-miR-501-5p	21	hsa-miR-30c-1-3p	12.75
hsa-miR-576-5p	19.75	hsa-miR-330-5p	12.75
hsa-miR-514a-3p	18.75	hsa-miR-887-5p	12.5
hsa-miR-652-3p	18.25	hsa-miR-487b-3p	12.25
hsa-miR-185-3p	18	hsa-miR-576-3p	12.25
hsa-miR-30c-1-3p	17.75	hsa-miR-450a-2-3p	12.25
hsa-miR-1298-5p	17.5	hsa-miR-6716-3p	12
hsa-miR-379-3p	16.5	hsa-miR-1287-5p	11.5
hsa-miR-30b-3p	15.5	hsa-miR-514a-5p	11.25
hsa-miR-421	15.5	hsa-miR-200a-3p	11.25
hsa-miR-5010-3p	15.25	hsa-miR-338-5p	11.25
hsa-miR-581	14.75	hsa-miR-585-3p	11
hsa-miR-1468-5p	14.75	hsa-miR-183-5p	11
hsa-miR-1185-1-3p	14.5	hsa-miR-29c-5p	10.75
hsa-miR-150-5p	14.25	hsa-miR-6842-3p	10.75
hsa-miR-431-5p	14	hsa-miR-371a-5p	10.5
hsa-miR-7974	14	hsa-miR-532-3p	10.5
hsa-miR-499a-5p	13.75	hsa-miR-487a-5p	10
hsa-miR-29b-3p	13.5	hsa-miR-3605-5p	9.75
hsa-miR-550a-5p	13.5	hsa-miR-19a-3p	9.75
hsa-miR-6747-3p	13.5	hsa-miR-4429	9.75
hsa-miR-374b-3p	13.5	hsa-miR-4326	9.25
hsa-miR-193b-3p	13.25	hsa-miR-497-5p	9
hsa-miR-3613-5p	13.25	hsa-miR-365b-5p	9
hsa-miR-585-3p	13.25	hsa-miR-425-3p	9
hsa-miR-25-5p	13	hsa-miR-505-5p	9
hsa-miR-299-5p	13	hsa-miR-1185-1-3p	8.75
hsa-miR-6511b-3p	13	hsa-miR-15b-5p	8.75
hsa-miR-4473	13	hsa-miR-576-5p	8.75
hsa-miR-324-3p	12.75	hsa-miR-203a-3p	8.5
hsa-miR-135b-5p	12.5	hsa-miR-365a-5p	8.5
hsa-miR-193b-5p	12.25	hsa-miR-216b-5p	8.5
hsa-miR-1226-3p	12.25	hsa-miR-671-5p	8.5
hsa-miR-651-5p	12.25	hsa-miR-30d-3p	8.5
hsa-miR-181a-3p	11.75	hsa-miR-454-3p	8
hsa-miR-449a	11.75	hsa-miR-320e	8
hsa-miR-141-3p	11.75	hsa-miR-652-3p	8
hsa-miR-378g	11.5	hsa-miR-106b-5p	7.75
hsa-miR-1291	11.5	hsa-miR-592	7.75
hsa-miR-369-3p	11.5	hsa-miR-501-5p	7.75
hsa-miR-410-3p	11	hsa-miR-329-5p	7.5
hsa-miR-1247-3p	11	hsa-miR-4683	7.25
hsa-miR-212-3p	10.75	hsa-miR-3613-5p	7.25
hsa-miR-1306-5p	10.75	hsa-miR-92a-1-5p	7.25
hsa-miR-582-3p	10.75	hsa-miR-3064-5p	7.25
hsa-miR-130b-3p	10.25	hsa-miR-499a-5p	7.25
hsa-miR-200b-5p	10.25	hsa-miR-6511b-3p	7
hsa-miR-3609	10.25	hsa-miR-378c	6.5
hsa-miR-376a-3p	10	hsa-miR-379-3p	6.5
hsa-miR-4521	10	hsa-miR-5010-3p	6.5
hsa-miR-301a-5p	9.75	hsa-miR-1306-5p	6.5
hsa-miR-15b-3p	9.75	hsa-miR-550a-5p	6.5
hsa-miR-1254	9.75	hsa-miR-412-5p	6.25
hsa-miR-181c-3p	9.75	hsa-miR-1292-5p	6.25
hsa-miR-3653-5p	9.75	hsa-miR-362-5p	6
hsa-miR-93-3p	9.75	hsa-miR-514b-3p	5.75
hsa-miR-29c-5p	9.5	hsa-miR-4473	5.75
hsa-miR-365a-5p	9.5	hsa-miR-513a-5p	5.5
hsa-miR-1262	9.25	hsa-miR-299-3p	5.5
hsa-let-7f-2-3p	9	hsa-miR-10a-3p	5.25
hsa-miR-34b-3p	9	hsa-miR-1295a	5.25
hsa-miR-454-5p	9	hsa-miR-1296-5p	5.25
hsa-miR-6868-3p	9	hsa-miR-1304-5p	5.25
hsa-miR-152-5p	8.75	hsa-miR-454-5p	5.25
hsa-miR-142-5p	8.5	hsa-miR-1255a	5.25
hsa-miR-656-3p	8.5	hsa-miR-656-3p	5
hsa-miR-873-5p	8.5	hsa-miR-675-5p	4.75
hsa-miR-618	8.25	hsa-miR-1185-2-3p	4.75
hsa-miR-500a-5p	8.25	hsa-miR-377-5p	4.75
hsa-miR-500b-5p	8.25	hsa-miR-3934-5p	4.75
hsa-miR-509-3p	8.25	hsa-miR-1254	4.5
hsa-miR-4429	8.25	hsa-miR-29c-3p	4.5
hsa-miR-4677-3p	8	hsa-miR-1908-5p	4.5
hsa-miR-372-3p	8	hsa-miR-628-3p	4.5
hsa-miR-6716-3p	7.75	hsa-miR-6866-5p	4.5
hsa-miR-549a	7.75	hsa-miR-6868-3p	4.5
hsa-miR-3177-3p	7.75	hsa-miR-383-5p	4.5
hsa-miR-1343-3p	7.5	hsa-miR-326	4.25
hsa-miR-887-5p	7.5	hsa-miR-187-3p	4.25
hsa-miR-1249-3p	7.25	hsa-miR-3653-5p	4.25
hsa-miR-2277-5p	7.25	hsa-miR-659-5p	4.25
hsa-miR-374c-5p	7.25	hsa-miR-299-5p	4.25
hsa-miR-370-5p	7	hsa-miR-380-5p	4.25
hsa-miR-380-5p	7	hsa-miR-539-5p	4.25
hsa-miR-641	7	hsa-miR-324-3p	4.25
hsa-miR-1245b-5p	7	hsa-miR-32-3p	4.25
hsa-miR-3928-3p	7	hsa-miR-223-5p	4.25
hsa-miR-668-3p	6.75	hsa-miR-200a-5p	4
hsa-miR-4746-5p	6.75	hsa-miR-1262	4
hsa-miR-6866-5p	6.75	hsa-miR-1343-3p	4
hsa-miR-1245b-3p	6.75	hsa-miR-431-5p	4
hsa-miR-1292-5p	6.75	hsa-miR-3177-3p	4
hsa-miR-32-3p	6.75	hsa-miR-217	4
hsa-miR-376c-3p	6.5	hsa-miR-1245b-5p	4
hsa-miR-1245a	6.5	hsa-miR-3129-3p	4
hsa-miR-659-5p	6.5	hsa-miR-6770-3p	3.75
hsa-miR-3607-3p	6.5	hsa-miR-5196-3p	3.75
hsa-miR-4421	6.5	hsa-miR-1226-3p	3.75
hsa-miR-299-3p	6.5	hsa-miR-3188	3.75
hsa-miR-766-3p	6.5	hsa-miR-216a-3p	3.75
hsa-miR-224-3p	6.5	hsa-miR-185-3p	3.75
hsa-miR-452-3p	6.5	hsa-miR-130b-3p	3.75
hsa-miR-139-3p	6.25	hsa-miR-598-3p	3.75
hsa-miR-106a-5p	6.25	hsa-miR-133a-3p	3.5
hsa-miR-542-5p	6.25	hsa-miR-93-3p	3.5
hsa-miR-1185-2-3p	6	hsa-miR-3622a-5p	3.5
hsa-miR-6770-3p	6	hsa-miR-370-5p	3.5
hsa-miR-105-3p	6	hsa-miR-410-3p	3.5
hsa-miR-15a-5p	6	hsa-miR-152-5p	3.5
hsa-miR-412-5p	6	hsa-miR-3607-3p	3.5
hsa-miR-378d	5.75	hsa-miR-651-5p	3.5
hsa-miR-505-5p	5.75	hsa-let-7i-3p	3.25
hsa-miR-509-5p	5.5	hsa-miR-1245b-3p	3.25
hsa-miR-1306-3p	5.5	hsa-miR-1294	3.25
hsa-miR-503-3p	5.5	hsa-miR-323a-5p	3.25
hsa-miR-1255a	5.5	hsa-miR-191-3p	3.25
hsa-miR-450a-1-3p	5.25	hsa-miR-4661-5p	3.25
hsa-miR-937-3p	5.25	hsa-miR-378g	3
hsa-miR-329-5p	5	hsa-miR-618	3
hsa-miR-3064-5p	5	hsa-miR-4709-3p	3
hsa-miR-153-3p	5	hsa-miR-376a-3p	3
hsa-miR-487a-5p	5	hsa-miR-193b-3p	3
hsa-miR-184	5	hsa-miR-4521	3
hsa-miR-378a-5p	5	hsa-miR-1246	3
hsa-miR-539-5p	4.75	hsa-miR-937-3p	3
hsa-miR-26b-3p	4.75	hsa-miR-892a	3
hsa-miR-1908-5p	4.75	hsa-miR-34b-3p	3
hsa-miR-1248	4.75	hsa-miR-668-3p	3
hsa-miR-3605-5p	4.5	hsa-miR-122-5p	3
hsa-miR-338-5p	4.5	hsa-miR-4746-5p	3
hsa-miR-3187-3p	4.5	hsa-miR-26b-3p	3
hsa-miR-6515-5p	4.25	hsa-miR-375	3
hsa-miR-3622a-5p	4.25	hsa-let-7f-2-3p	3
hsa-miR-942-5p	4.25	hsa-miR-3917	2.75
hsa-miR-26a-2-3p	4.25	hsa-miR-7978	2.75
hsa-miR-99a-3p	4.25	hsa-miR-6514-5p	2.75
hsa-miR-191-3p	4.25	hsa-miR-369-3p	2.75
hsa-miR-96-5p	4.25	hsa-miR-181c-3p	2.75
hsa-miR-6842-3p	4.25	hsa-miR-99a-3p	2.75
hsa-miR-1295a	4	hsa-miR-500b-3p	2.75
hsa-miR-1278	4	hsa-miR-581	2.5
hsa-miR-326	4	hsa-miR-18a-3p	2.5
hsa-miR-500b-3p	4	hsa-miR-541-3p	2.5
hsa-miR-508-3p	4	hsa-miR-153-3p	2.5
hsa-miR-548e-3p	4	hsa-miR-378a-5p	2.5
hsa-miR-324-5p	4	hsa-miR-4662a-5p	2.5
hsa-miR-320e	4	hsa-miR-105-5p	2.5
hsa-miR-506-3p	4	hsa-miR-1193	2.5
hsa-miR-34c-3p	3.75	hsa-miR-549a	2.5
hsa-miR-6726-3p	3.75	hsa-miR-6772-3p	2.5
hsa-miR-1237-3p	3.75	hsa-miR-1270	2.5
hsa-miR-18a-3p	3.75	hsa-miR-3653-3p	2.5
hsa-miR-539-3p	3.75	hsa-miR-1249-3p	2.5
hsa-miR-491-5p	3.75	hsa-miR-6843-3p	2.5
hsa-miR-3199	3.75	hsa-miR-6894-3p	2.5
hsa-miR-23c	3.75	hsa-miR-15b-3p	2.25
hsa-let-7i-3p	3.5	hsa-miR-200b-5p	2.25
hsa-miR-154-5p	3.5	hsa-miR-190b	2.25
hsa-miR-377-5p	3.5	hsa-miR-675-3p	2.25
hsa-miR-744-3p	3.5	hsa-miR-194-3p	2.25
hsa-miR-122-5p	3.5	hsa-miR-548k	2.25
hsa-miR-548ao-3p	3.5	hsa-miR-26a-2-3p	2.25
hsa-miR-92a-1-5p	3.5	hsa-miR-5091	2.25
hsa-miR-2116-3p	3.5	hsa-miR-147b	2.25
hsa-miR-3910	3.5	hsa-miR-301a-5p	2.25
hsa-miR-3117-3p	3.25	hsa-miR-181c-5p	2.25
hsa-miR-4709-3p	3.25	hsa-miR-3126-5p	2.25
hsa-miR-147b	3.25	hsa-miR-4443	2.25
hsa-miR-628-5p	3.25	hsa-miR-4649-5p	2.25
hsa-miR-378i	3.25	hsa-miR-3154	2.25
hsa-miR-597-3p	3.25	hsa-miR-374b-3p	2.25
hsa-miR-188-5p	3.25	hsa-miR-935	2
hsa-miR-215-5p	3.25	hsa-miR-4448	2
hsa-miR-548k	3.25	hsa-miR-378d	2
hsa-miR-6806-3p	3	hsa-miR-1278	2
hsa-miR-548ba	3	hsa-miR-4677-3p	2
hsa-miR-6818-3p	3	hsa-miR-4709-5p	2
hsa-miR-20b-5p	3	hsa-miR-2355-3p	2
hsa-miR-584-5p	3	hsa-miR-3199	2
hsa-miR-6894-3p	3	hsa-miR-500a-5p	2
hsa-miR-205-5p	2.75	hsa-miR-891a-5p	2
hsa-miR-18a-5p	2.75	hsa-miR-154-5p	2
hsa-miR-6882-5p	2.75	hsa-miR-6786-3p	2
hsa-miR-194-3p	2.75	hsa-miR-1306-3p	2
hsa-miR-23a-5p	2.75	hsa-miR-7974	1.75
hsa-miR-31-5p	2.75	hsa-miR-449c-5p	1.75
hsa-miR-1197	2.5	hsa-miR-135b-3p	1.75
hsa-miR-3131	2.5	hsa-miR-212-3p	1.75
hsa-miR-4679	2.5	hsa-miR-641	1.75
hsa-miR-4685-3p	2.5	hsa-miR-5193	1.75
hsa-miR-1304-5p	2.5	hsa-miR-4660	1.75
hsa-miR-3173-5p	2.5	hsa-miR-500b-5p	1.75
hsa-miR-337-5p	2.5	hsa-miR-766-5p	1.75
hsa-miR-377-3p	2.5	hsa-miR-452-3p	1.75
hsa-miR-1227-3p	2.5	hsa-miR-6726-3p	1.75
hsa-miR-181c-5p	2.5	hsa-miR-151b	1.75
hsa-miR-301b-3p	2.5	hsa-miR-337-5p	1.75
hsa-miR-222-5p	2.5	hsa-miR-1266-5p	1.75
hsa-miR-98-3p	2.5	hsa-miR-664b-5p	1.75
hsa-miR-664b-3p	2.5	hsa-miR-942-5p	1.5
hsa-miR-4500	2.5	hsa-miR-4679	1.5
hsa-miR-6515-3p	2.5	hsa-miR-4444	1.5
hsa-miR-4661-5p	2.5	hsa-miR-4775	1.5
hsa-miR-7-1-3p	2.5	hsa-miR-550a-3p	1.5
hsa-miR-190b	2.25	hsa-miR-676-3p	1.5
hsa-miR-511-5p	2.25	hsa-miR-548e-3p	1.5
hsa-miR-346	2.25	hsa-miR-376c-3p	1.5
hsa-miR-3170	2.25	hsa-miR-539-3p	1.5
hsa-miR-625-5p	2.25	hsa-miR-628-5p	1.5
hsa-miR-655-3p	2.25	hsa-miR-324-5p	1.5
hsa-miR-769-3p	2.25	hsa-miR-744-3p	1.5
hsa-miR-128-1-5p	2.25	hsa-miR-4647	1.5
hsa-miR-296-5p	2.25	hsa-miR-597-3p	1.5
hsa-miR-17-3p	2.25	hsa-miR-3152-5p	1.5
hsa-miR-4709-5p	2.25	hsa-miR-374c-5p	1.5
hsa-miR-628-3p	2.25	hsa-miR-20b-5p	1.5
hsa-miR-502-5p	2.25	hsa-miR-224-3p	1.5
hsa-miR-4664-3p	2	hsa-miR-6741-3p	1.5
hsa-miR-6877-5p	2	hsa-miR-3173-5p	1.5
hsa-miR-4536-5p	2	hsa-miR-655-3p	1.5
hsa-miR-1307-5p	2	hsa-miR-5587-3p	1.5
hsa-miR-142-3p	2	hsa-miR-4461	1.5
hsa-miR-1270	2	hsa-miR-3117-3p	1.25
hsa-miR-3126-5p	2	hsa-miR-6514-3p	1.25
hsa-miR-3129-3p	2	hsa-miR-494-5p	1.25
hsa-miR-7976	2	hsa-miR-889-5p	1.25
hsa-miR-3934-5p	2	hsa-miR-1227-3p	1.25
hsa-miR-590-3p	2	hsa-miR-6515-5p	1.25
hsa-miR-873-3p	2	hsa-miR-6513-3p	1.25
hsa-miR-323a-5p	1.75	hsa-miR-6501-5p	1.25
hsa-miR-365b-5p	1.75	hsa-miR-7705	1.25
hsa-miR-1294	1.75	hsa-miR-548aw	1.25
hsa-miR-3691-5p	1.75	hsa-miR-6737-3p	1.25
hsa-miR-29c-3p	1.75	hsa-miR-15a-5p	1.25
hsa-miR-6741-3p	1.75	hsa-miR-190a-5p	1.25
hsa-miR-130a-5p	1.75	hsa-miR-1245a	1.25
hsa-miR-376c-5p	1.75	hsa-miR-3129-5p	1.25
hsa-miR-487a-3p	1.75	hsa-miR-548l	1.25
hsa-miR-541-3p	1.75	hsa-miR-17-3p	1.25
hsa-miR-629-3p	1.75	hsa-miR-377-3p	1.25
hsa-miR-3174	1.75	hsa-miR-1284	1.25
hsa-miR-3190-3p	1.75	hsa-miR-29b-1-5p	1.25
hsa-miR-3127-5p	1.75	hsa-miR-210-5p	1
hsa-miR-3129-5p	1.75	hsa-miR-3160-3p	1
hsa-miR-4449	1.75	hsa-miR-1228-5p	1
hsa-miR-449b-5p	1.75	hsa-miR-4500	1
hsa-miR-548n	1.75	hsa-miR-193a-3p	1
hsa-miR-204-3p	1.75	hsa-miR-516b-5p	1
hsa-miR-766-5p	1.75	hsa-miR-371a-3p	1
hsa-miR-3653-3p	1.75	hsa-miR-6806-3p	1
hsa-miR-6737-3p	1.5	hsa-miR-7704	1
hsa-miR-4482-3p	1.5	hsa-miR-3606-5p	1
hsa-miR-3200-3p	1.5	hsa-miR-4755-5p	1
hsa-miR-577	1.5	hsa-miR-550a-3-5p	1
hsa-miR-887-3p	1.5	hsa-miR-29a-5p	1
hsa-miR-4461	1.5	hsa-miR-486-3p	1
hsa-miR-6733-3p	1.5	hsa-miR-491-5p	1
hsa-miR-6514-5p	1.5	hsa-miR-222-5p	1
hsa-miR-376b-5p	1.5	hsa-miR-223-3p	1
hsa-miR-487b-5p	1.5	hsa-miR-766-3p	1
hsa-miR-1538	1.5	hsa-miR-106a-5p	1
hsa-miR-301a-3p	1.5	hsa-miR-506-5p	1
hsa-miR-6789-3p	1.5	hsa-miR-1976	1
hsa-miR-935	1.5	hsa-miR-4711-5p	1
hsa-miR-3127-3p	1.5	hsa-miR-6739-3p	1
hsa-miR-548ag	1.5	hsa-miR-29b-2-5p	1
hsa-miR-6827-3p	1.5	hsa-miR-4677-5p	1
hsa-miR-592	1.5	hsa-miR-18a-5p	1
hsa-miR-29a-5p	1.5	hsa-miR-625-5p	1
hsa-miR-29b-1-5p	1.5	hsa-miR-2116-3p	1
hsa-miR-223-3p	1.5	hsa-miR-6504-5p	1
hsa-miR-664b-5p	1.5	hsa-miR-6784-3p	1
hsa-miR-4690-3p	1.5	hsa-miR-142-5p	1
hsa-miR-151b	1.5	hsa-miR-3187-3p	1
hsa-miR-4636	1.5	hsa-miR-3190-3p	1
hsa-miR-4426	1.25	hsa-miR-373-3p	1
hsa-miR-6751-3p	1.25	hsa-miR-3681-5p	1
hsa-miR-6761-5p	1.25	hsa-miR-6809-3p	1
hsa-miR-3612	1.25	hsa-miR-1224-5p	1
hsa-miR-217	1.25	hsa-miR-4798-5p	1
hsa-miR-3912-3p	1.25	hsa-miR-218-1-3p	1
hsa-miR-181b-2-3p	1.25	hsa-miR-2277-5p	1
hsa-miR-676-3p	1.25	hsa-miR-98-3p	1
hsa-miR-4677-5p	1.25	hsa-miR-4728-3p	1
hsa-miR-190a-5p	1.25	hsa-miR-6729-5p	0.75
hsa-miR-6774-3p	1.25	hsa-miR-6734-5p	0.75
hsa-miR-193a-3p	1.25	hsa-miR-4421	0.75
hsa-miR-3614-5p	1.25	hsa-miR-6736-3p	0.75
hsa-miR-4791	1.25	hsa-miR-215-5p	0.75
hsa-miR-26a-1-3p	1.25	hsa-miR-5699-5p	0.75
hsa-miR-1226-5p	1.25	hsa-miR-7155-3p	0.75
hsa-miR-196b-3p	1.25	hsa-miR-6751-3p	0.75
hsa-miR-4286	1.25	hsa-miR-7113-5p	0.75
hsa-miR-548q	1.25	hsa-miR-6505-5p	0.75
hsa-miR-6808-3p	1	hsa-miR-616-5p	0.75
hsa-miR-3917	1	hsa-miR-6761-5p	0.75
hsa-miR-1976	1	hsa-miR-6882-5p	0.75
hsa-miR-6739-3p	1	hsa-miR-328-5p	0.75
hsa-miR-7851-3p	1	hsa-miR-1910-5p	0.75
hsa-miR-3652	1	hsa-miR-6783-3p	0.75
hsa-miR-433-5p	1	hsa-miR-3614-5p	0.75
hsa-miR-376a-5p	1	hsa-miR-4745-3p	0.75
hsa-miR-154-3p	1	hsa-miR-6793-5p	0.75
hsa-miR-1276	1	hsa-miR-548ba	0.75
hsa-miR-3176	1	hsa-miR-3127-3p	0.75
hsa-miR-6777-3p	1	hsa-miR-128-1-5p	0.75
hsa-miR-632	1	hsa-miR-6815-5p	0.75
hsa-miR-181d-3p	1	hsa-miR-6820-5p	0.75
hsa-miR-4750-5p	1	hsa-miR-4762-3p	0.75
hsa-miR-3681-5p	1	hsa-miR-6821-3p	0.75
hsa-miR-1246	1	hsa-miR-4787-3p	0.75
hsa-miR-3130-5p	1	hsa-miR-5588-5p	0.75
hsa-miR-579-5p	1	hsa-miR-3936	0.75
hsa-miR-5004-3p	1	hsa-miR-3661	0.75
hsa-miR-1273c	1	hsa-miR-4645-3p	0.75
hsa-miR-6857-3p	1	hsa-miR-3691-5p	0.75
hsa-miR-4742-3p	1	hsa-miR-5004-3p	0.75
hsa-miR-210-5p	1	hsa-miR-1183	0.75
hsa-miR-6514-3p	1	hsa-miR-6509-5p	0.75
hsa-miR-3164	1	hsa-miR-3926	0.75
hsa-miR-6880-3p	1	hsa-miR-6746-3p	0.75
hsa-miR-1297	1	hsa-let-7a-2-3p	0.75
hsa-miR-19b-1-5p	1	hsa-miR-487b-5p	0.75
hsa-miR-496	1	hsa-miR-3591-5p	0.75
hsa-miR-5009-5p	1	hsa-miR-6515-3p	0.75
hsa-miR-7110-3p	1	hsa-miR-769-3p	0.75
hsa-miR-5091	1	hsa-miR-7976	0.75
hsa-miR-550a-3-5p	1	hsa-miR-6827-5p	0.75
hsa-miR-3926	1	hsa-miR-943	0.75
hsa-miR-4755-5p	1	hsa-miR-1275	0.75
hsa-miR-6738-3p	0.75	hsa-miR-7111-3p	0.75
hsa-miR-556-5p	0.75	hsa-miR-6877-5p	0.75
hsa-miR-605-5p	0.75	hsa-miR-429	0.5
hsa-miR-6507-3p	0.75	hsa-miR-6808-3p	0.5
hsa-miR-129-2-3p	0.75	hsa-miR-551a	0.5
hsa-miR-1260b	0.75	hsa-miR-6729-3p	0.5
hsa-miR-7641	0.75	hsa-miR-4781-3p	0.5
hsa-miR-6505-5p	0.75	hsa-miR-6738-3p	0.5
hsa-miR-1252-5p	0.75	hsa-miR-3120-3p	0.5
hsa-miR-6762-3p	0.75	hsa-miR-488-3p	0.5
hsa-miR-1267	0.75	hsa-miR-181b-3p	0.5
hsa-miR-7-2-3p	0.75	hsa-miR-4671-5p	0.5
hsa-miR-940	0.75	hsa-miR-605-5p	0.5
hsa-miR-1910-5p	0.75	hsa-miR-4685-3p	0.5
hsa-miR-4726-5p	0.75	hsa-miR-1237-3p	0.5
hsa-miR-6866-3p	0.75	hsa-miR-141-3p	0.5
hsa-miR-4745-5p	0.75	hsa-miR-433-5p	0.5
hsa-miR-4745-3p	0.75	hsa-miR-376b-3p	0.5
hsa-miR-6885-3p	0.75	hsa-miR-487a-3p	0.5
hsa-miR-6793-3p	0.75	hsa-miR-4511	0.5
hsa-miR-3125	0.75	hsa-miR-629-3p	0.5
hsa-miR-6513-3p	0.75	hsa-miR-5009-5p	0.5
hsa-miR-1289	0.75	hsa-miR-4721	0.5
hsa-miR-6812-3p	0.75	hsa-miR-6883-3p	0.5
hsa-miR-6508-3p	0.75	hsa-miR-1288-3p	0.5
hsa-miR-4796-5p	0.75	hsa-miR-6780a-5p	0.5
hsa-miR-7977	0.75	hsa-miR-6516-5p	0.5
hsa-miR-1224-5p	0.75	hsa-miR-6788-3p	0.5
hsa-miR-4797-3p	0.75	hsa-miR-1238-3p	0.5
hsa-miR-943	0.75	hsa-miR-643	0.5
hsa-miR-4638-5p	0.75	hsa-miR-559	0.5
hsa-miR-3662	0.75	hsa-miR-1258	0.5
hsa-miR-4467	0.75	hsa-miR-7845-5p	0.5
hsa-miR-4659a-3p	0.75	hsa-miR-6809-5p	0.5
hsa-miR-3622a-3p	0.75	hsa-miR-296-5p	0.5
hsa-miR-3149	0.75	hsa-miR-1914-5p	0.5
hsa-miR-939-5p	0.75	hsa-miR-548j-5p	0.5
hsa-miR-6853-3p	0.75	hsa-miR-3928-3p	0.5
hsa-miR-3154	0.75	hsa-miR-33a-5p	0.5
hsa-miR-3690	0.75	hsa-miR-378i	0.5
hsa-miR-3202	0.75	hsa-miR-4791	0.5
hsa-miR-3124-5p	0.75	hsa-miR-3138	0.5
hsa-miR-548l	0.75	hsa-miR-1243	0.5
hsa-miR-6505-3p	0.75	hsa-miR-578	0.5
hsa-miR-3922-3p	0.75	hsa-miR-887-3p	0.5
hsa-miR-16-1-3p	0.75	hsa-miR-3912-3p	0.5
hsa-miR-6516-5p	0.75	hsa-miR-4638-5p	0.5
hsa-miR-3193	0.75	hsa-miR-3144-3p	0.5
hsa-miR-3616-5p	0.75	hsa-miR-3146	0.5
hsa-miR-4796-3p	0.75	hsa-miR-5090	0.5
hsa-miR-449b-3p	0.75	hsa-miR-490-3p	0.5
hsa-miR-3661	0.75	hsa-miR-1234-3p	0.5
hsa-miR-4645-3p	0.75	hsa-miR-873-5p	0.5
hsa-miR-3911	0.75	hsa-miR-6853-3p	0.5
hsa-miR-223-5p	0.75	hsa-miR-7-1-3p	0.5
hsa-miR-6735-3p	0.5	hsa-miR-2278	0.5
hsa-miR-4423-3p	0.5	hsa-miR-181b-2-3p	0.5
hsa-miR-2682-5p	0.5	hsa-miR-23c	0.5
hsa-miR-197-5p	0.5	hsa-miR-542-5p	0.5
hsa-miR-6736-3p	0.5	hsa-miR-767-5p	0.5
hsa-miR-3120-3p	0.5
hsa-miR-135b-3p	0.5
hsa-miR-5100	0.5
hsa-miR-605-3p	0.5
hsa-miR-4687-3p	0.5
hsa-miR-5691	0.5
hsa-miR-5579-3p	0.5
hsa-miR-34b-5p	0.5
hsa-miR-6758-3p	0.5
hsa-miR-4699-3p	0.5
hsa-miR-6861-5p	0.5
hsa-miR-19a-5p	0.5
hsa-miR-665	0.5
hsa-miR-381-5p	0.5
hsa-miR-6772-3p	0.5
hsa-miR-1288-3p	0.5
hsa-miR-6783-3p	0.5
hsa-miR-3065-3p	0.5
hsa-miR-4747-3p	0.5
hsa-miR-5695	0.5
hsa-miR-4749-5p	0.5
hsa-miR-371a-5p	0.5
hsa-miR-6802-3p	0.5
hsa-miR-6805-5p	0.5
hsa-miR-5000-3p	0.5
hsa-miR-7704	0.5
hsa-miR-3606-5p	0.5
hsa-miR-2355-3p	0.5
hsa-miR-4786-5p	0.5
hsa-miR-1286	0.5
hsa-miR-6820-5p	0.5
hsa-miR-33a-3p	0.5
hsa-miR-4762-3p	0.5
hsa-miR-4442	0.5
hsa-miR-5002-5p	0.5
hsa-miR-5588-5p	0.5
hsa-miR-3146	0.5
hsa-miR-3150a-5p	0.5
hsa-miR-4662a-5p	0.5
hsa-miR-876-3p	0.5
hsa-miR-4667-3p	0.5
hsa-miR-6852-5p	0.5
hsa-miR-6852-3p	0.5
hsa-miR-3074-5p	0.5
hsa-miR-652-5p	0.5
hsa-miR-513c-5p	0.5
