# Supplementary material for: Differentially-Expressed miRNAs in Ectopic Stromal Cells Contribute to Endometriosis Development: The Plausible Role of miR-139-5p and miR-375
Source: Int J Mol Sci. 2018 Nov 28;19(12):3789. doi: 10.3390/ijms19123789 (PMC6321240; doi:10.3390/ijms19123789)
Supplement: Supplementary file 1 [file ijms-19-03789-s001.zip › Table S2.xlsx]

## Sheet: Table S2
Table S2. Differentially expressed miRNAs between ectopic and eutopic stromal cells identified by edgeR, DESeq2 and BaySeq programs.
FC – fold change, CPM – count per million, FDR - false discovery rate.
miRNA ID	log2FC	FDR (edgeR)	padj (DESeq2)	FDR.DE (BaySeq)	Average CPM eutopic stroma	Average CPM ectopic stroma
hsa-miR-1298-5p	-5.82649	2.53136e-09	5.55145e-05	0.0127317	17.5	0.25
hsa-miR-449c-5p	-5.40214	2.45676e-14	3.1901e-09	NA	156	1.75
hsa-miR-375	-4.85519	1.3816e-14	3.67854e-11	0.0059106	162	3
hsa-miR-6507-5p	-4.82576	5.23534e-08	0.00036385	0.0360387	26.5	0.5
hsa-miR-105-5p	-4.69501	1.61982e-13	4.40401e-09	0.021012	104	2.5
hsa-miR-767-5p	-4.66685	8.46865e-08	0.000550046	0.022879	25	0.5
hsa-miR-429	-4.35686	1.88335e-06	0.00232112	0.0412693	23	0.5
hsa-miR-200a-5p	-4.07531	7.71135e-06	0.000265131	NA	67.75	4
hsa-miR-141-3p	-3.7849	3.69033e-05	0.0104828	0.00835724	11.75	0.5
hsa-miR-183-5p	-3.76277	1.23277e-05	0.000623018	NA	110.25	11
hsa-miR-675-5p	-3.69371	6.8426e-09	2.81943e-06	NA	84.75	4.75
hsa-miR-187-3p	-3.64721	8.99026e-10	1.62958e-06	NA	77.5	4.25
hsa-miR-7978	-3.55637	2.30533e-06	0.000512189	NA	33.25	2.75
hsa-miR-873-5p	-3.51288	0.00039014	0.0461533	0.0432632	8.5	0.5
hsa-miR-200c-3p	-3.46324	6.17824e-09	6.15104e-09	NA	562.75	33.25
hsa-miR-424-5p	-3.4086	9.28846e-13	4.75308e-12	NA	196.5	14
hsa-miR-675-3p	-3.28345	1.88335e-06	0.000766753	0.0307629	29.25	2.25
hsa-miR-200a-3p	-3.26988	5.82655e-10	3.4626e-09	NA	151	11.25
hsa-miR-449a	-3.20948	NA	0.0395291	0.0477054	11.75	0.25
hsa-miR-200b-3p	-3.09569	2.37814e-06	4.28615e-06	NA	806.75	72.25
hsa-miR-3928-3p	-3.06452	0.00282551	NA	0.0267448	7	0.5
hsa-miR-182-5p	-2.99294	2.79872e-06	2.27916e-05	NA	154.25	14.5
hsa-miR-542-3p	-2.82892	1.09448e-10	1.28986e-12	NA	570.5	54.25
hsa-miR-503-5p	-2.66716	2.29613e-09	6.59887e-11	NA	1860.75	216.25
hsa-miR-497-5p	-2.63826	6.59584e-07	2.00831e-05	NA	89.25	9
hsa-miR-196b-5p	-2.63038	7.37356e-09	1.61353e-07	NA	5802	741.25
hsa-miR-450b-5p	-2.60467	5.96139e-09	4.19709e-10	NA	965.25	104.5
hsa-miR-199b-5p	-2.5173	6.88153e-10	5.16936e-13	NA	12576.8	1428
hsa-miR-195-5p	-2.47644	1.45563e-07	1.20921e-07	NA	556.75	78.75
hsa-miR-10a-3p	-2.43584	0.000522094	0.0103806	NA	41.25	5.25
hsa-miR-15b-5p	-2.26802	0.000638741	0.0104828	NA	51.75	8.75
hsa-miR-454-3p	-2.26185	0.000264944	0.00635701	NA	54.25	8
hsa-miR-30b-5p	-2.24433	3.49312e-06	6.95279e-06	NA	221.75	30.75
hsa-miR-455-3p	-2.2313	7.71135e-06	3.1474e-06	NA	616.25	77.5
hsa-miR-23b-3p	-2.21744	3.72237e-06	2.19827e-06	NA	6763	922.5
hsa-miR-27b-3p	-2.11333	5.23534e-08	3.1901e-09	NA	66851.8	10345.5
hsa-miR-504-5p	-2.0776	3.5409e-05	0.000158376	NA	274.5	47.25
hsa-miR-598-3p	-2.00229	0.00128399	0.0337017	NA	21.75	3.75
hsa-miR-455-5p	-1.98064	2.37814e-06	2.79342e-07	NA	4441.5	696
hsa-miR-17-5p	-1.95387	9.93319e-06	4.19629e-05	NA	181.5	33
hsa-miR-93-5p	-1.9204	4.96434e-05	5.16817e-05	NA	421.75	80
hsa-miR-450a-5p	-1.87982	8.51245e-06	9.44372e-06	NA	1117.25	223.25
hsa-miR-106b-5p	-1.87886	0.000491321	0.0117057	NA	43.5	7.75
hsa-miR-374b-5p	-1.86267	0.000653103	0.00110538	NA	410.25	81
hsa-miR-452-5p	-1.78411	5.36883e-05	4.75317e-05	NA	251.5	59.75
hsa-miR-195-3p	-1.75848	5.25398e-05	6.80437e-05	NA	1353.25	264.75
hsa-miR-221-3p	-1.73704	0.000260132	0.000647034	NA	2964.5	713
hsa-miR-149-5p	-1.68443	0.000289996	0.000400238	NA	356	65.5
hsa-miR-132-3p	-1.66879	0.000116997	9.26695e-05	NA	659	156.25
hsa-miR-20a-5p	-1.62778	0.000148955	0.000174874	NA	269.75	62.5
hsa-miR-340-5p	-1.59523	0.000499291	0.000160672	NA	362.75	71.75
hsa-miR-342-3p	-1.58184	0.00055222	0.000437823	NA	452.5	99.75
hsa-miR-34c-5p	-1.57288	0.0232211	0.0459854	NA	141.25	21.75
hsa-miR-103a-3p	-1.53974	0.000277469	0.000279061	NA	5358.75	1372
hsa-miR-424-3p	-1.49048	0.00178132	0.0102439	NA	2963.75	778.25
hsa-miR-335-5p	-1.47329	0.0134102	0.040295	NA	82.5	17.5
hsa-miR-145-5p	-1.38985	0.0199957	0.0414706	NA	1294	369.25
hsa-miR-425-5p	-1.32715	0.018212	0.0384904	NA	199.25	42.5
hsa-miR-378a-3p	-1.32486	0.0201978	0.0425807	NA	2155	586.5
hsa-miR-107	-1.2607	0.0101023	0.0443397	NA	81.75	25.5
hsa-miR-26b-5p	-1.23914	0.00529466	0.00750353	NA	4678	1473.75
hsa-miR-10a-5p	-1.23724	0.00774383	0.0135882	NA	17039	4796.5
hsa-miR-140-3p	-1.19093	0.010284	0.00663413	NA	2097	580.75
hsa-let-7g-5p	-1.16379	0.00525955	0.0119157	NA	42660.2	14443.5
hsa-miR-500a-3p	-1.14757	0.0178073	0.0142284	NA	404.5	103.25
hsa-miR-181a-2-3p	-1.10928	0.0178626	0.0428382	NA	525.5	164.25
hsa-miR-146b-3p	-1.073	0.0268661	0.0489893	NA	247.5	80.5
hsa-miR-199b-3p	-1.05504	0.0160045	0.0395291	NA	38213.8	13526.2
hsa-miR-199a-3p	-1.0549	0.0152653	0.0395291	NA	76412	27048.2
hsa-miR-148b-3p	-1.05361	0.0220147	0.0168914	NA	2161	648.25
hsa-miR-106b-3p	-1.04845	0.0181762	0.0219695	NA	1039.5	327.25
hsa-miR-10b-5p	0.890666	0.0411404	0.0268417	NA	119737	185322
hsa-let-7a-5p	0.907529	0.0201187	0.0044646	NA	262062	336278
hsa-miR-125b-1-3p	0.909964	0.0445058	0.00746523	NA	616.25	739.5
hsa-let-7b-3p	0.919862	0.0426718	0.00877696	NA	285.75	357.25
hsa-miR-28-3p	0.94126	0.0301511	0.000670532	NA	1273	1584.25
hsa-miR-127-3p	0.992502	0.0166657	0.000853886	NA	4033.5	5264
hsa-miR-320c	1.02066	0.0469037	0.0209837	NA	180.25	254
hsa-miR-30a-3p	1.03709	0.0199957	0.00110538	NA	968.5	1311.5
hsa-miR-28-5p	1.04831	0.0199957	0.00108516	NA	165.75	227.5
hsa-miR-543	1.09626	0.020691	0.00392976	NA	535.5	672.75
hsa-miR-92b-5p	1.12354	0.0152653	0.00584106	NA	50.5	67.75
hsa-miR-369-5p	1.15042	0.0244538	0.0117057	NA	44.25	60.5
hsa-miR-134-5p	1.17126	0.0159202	0.00102382	NA	500.75	631.75
hsa-miR-485-3p	1.18099	0.0367515	0.0235224	NA	49.5	74.5
hsa-miR-181a-5p	1.1854	0.00460198	9.26695e-05	NA	2174.5	3467.75
hsa-miR-320b	1.18752	0.0101947	0.00153575	NA	563.5	895.25
hsa-miR-320d	1.21759	0.0112376	0.00715787	NA	39.75	65
hsa-miR-22-5p	1.24352	0.0179578	0.00613062	NA	41.25	65
hsa-miR-708-3p	1.25897	0.0109444	0.000918083	NA	167.25	268
hsa-miR-654-5p	1.28384	0.00724187	0.000718067	NA	180.25	268.75
hsa-miR-409-3p	1.30438	0.00809876	0.00121811	NA	2304.5	3091.5
hsa-miR-30c-2-3p	1.31422	0.00801465	0.00389308	NA	44.25	67.25
hsa-miR-155-5p	1.34702	0.00193153	1.37083e-05	NA	293.75	532.25
hsa-miR-95-3p	1.40097	0.018212	0.00400675	NA	67.25	150.5
hsa-miR-129-5p	1.42651	0.0234722	0.020469	NA	22	47
hsa-miR-135b-5p	1.52295	0.00523452	0.00750353	NA	12.5	33.25
hsa-let-7c-5p	1.53009	0.00103653	0.000418576	NA	10569.8	23266
hsa-miR-181a-3p	1.53615	0.0112376	0.0222978	NA	11.75	20
hsa-let-7d-3p	1.5388	0.00103653	0.000212929	NA	422.75	822.5
hsa-let-7b-5p	1.5738	0.00017072	2.77337e-05	NA	25938.2	51761.5
hsa-miR-582-3p	1.61615	0.00651272	0.00989236	NA	10.75	25.5
hsa-miR-382-5p	1.61658	0.000148955	6.69244e-08	NA	296.25	543.5
hsa-miR-22-3p	1.65089	0.000116746	4.59686e-07	NA	738.5	1508
hsa-miR-2110	1.67968	0.00153013	0.00111307	NA	25	52.25
hsa-miR-487a-5p	1.71465	0.00774383	0.0468429	NA	5	10
hsa-miR-664a-5p	1.73456	0.000745826	0.000860226	NA	25.5	59.5
hsa-miR-1468-5p	1.77038	0.00766158	0.00755339	NA	14.75	33.5
hsa-miR-338-5p	1.83919	0.00566454	0.0421531	NA	4.5	11.25
hsa-miR-432-5p	1.89681	0.000108182	4.6655e-06	NA	142.75	338.75
hsa-miR-423-5p	1.90827	1.11609e-05	1.3429e-06	NA	2045.25	5315.5
hsa-miR-1-3p	1.99778	2.63501e-05	3.72799e-07	NA	82	219.5
hsa-miR-204-5p	2.0754	0.00220308	0.000509315	NA	142.25	701.75
hsa-miR-342-5p	2.09362	9.41333e-05	3.76752e-05	NA	55.25	178.75
hsa-miR-29b-3p	2.11146	0.000463833	0.000755792	NA	13.5	32.5
hsa-miR-1248	2.11719	0.0019114	0.00942395	NA	4.75	15.75
hsa-miR-23a-5p	2.43324	0.0131946	0.0260938	NA	2.75	15.5
hsa-miR-3609	2.54554	9.90776e-05	0.000114831	NA	10.25	40.5
hsa-miR-193a-5p	2.6915	1.16676e-09	3.47322e-14	0.0376727	44.25	193.5
hsa-miR-485-5p	2.72182	2.65683e-07	2.37265e-08	NA	111	542.75
hsa-miR-365b-5p	2.7579	0.00127081	0.0103806	NA	1.75	9
hsa-miR-592	2.9452	0.000949112	0.0181249	NA	1.5	7.75
hsa-miR-126-5p	3.13798	2.28479e-11	1.60178e-15	NA	44	268.75
hsa-miR-584-5p	3.14639	9.12464e-07	6.48873e-05	0.0344346	3	23
hsa-miR-9-5p	3.34928	2.8546e-15	6.91917e-23	NA	421.5	3893.25
hsa-miR-31-5p	3.35147	7.21368e-07	4.36857e-05	NA	2.75	21.75
hsa-miR-509-5p	3.45872	0.000137301	0.000249208	NA	5.5	40
hsa-miR-511-5p	3.56206	5.22666e-07	6.70549e-05	NA	2.25	19.75
hsa-miR-204-3p	3.62389	0.000315568	0.0011695	NA	1.75	19
hsa-miR-126-3p	3.70541	8.15879e-20	5.16013e-29	NA	5312.25	49937
hsa-miR-372-3p	3.83013	1.08727e-10	2.89765e-09	NA	8	70.25
hsa-miR-1193	3.75724	NA	0.0319205	0.0246962	0	2.5
hsa-miR-615-3p	3.9423	1.62803e-11	1.5205e-12	NA	143.25	643.25
hsa-miR-216b-5p	4.30785	7.53371e-05	0.00184077	0.0451661	0.5	8.5
hsa-miR-150-5p	4.34733	2.45676e-14	7.71325e-17	0.00950904	14.25	202.75
hsa-miR-216a-3p	4.27891	NA	0.00941542	0.0107745	0	3.75
hsa-miR-371a-5p	4.47275	1.05336e-06	0.000718067	0.0286492	0.5	10.5
hsa-miR-139-5p	5.04053	1.41534e-24	7.15645e-39	0.0146022	56.5	1291.75
hsa-miR-9-3p	5.06495	9.14365e-08	3.25246e-05	NA	0.75	18.25
hsa-miR-509-3-5p	5.19259	3.60461e-21	1.84864e-29	NA	30	754.5
hsa-miR-513c-5p	5.608	1.09858e-09	2.23314e-06	0.0192606	0.5	18.75
hsa-miR-506-3p	5.75794	1.44004e-17	9.87286e-17	0.0176178	4	203.75
hsa-miR-139-3p	6.08745	4.85397e-24	8.46117e-29	0.0160902	6.25	242
hsa-miR-508-3p	6.41098	6.40527e-21	4.25158e-21	NA	4	252
hsa-miR-509-3p	7.04764	3.64979e-23	5.66135e-25	NA	8.25	902.25
hsa-miR-514a-3p	7.23172	2.2314e-21	4.26925e-26	NA	18.75	2923.5
hsa-miR-150-3p	7.28867	6.48532e-12	5.16072e-06	0.00467302	0	15
hsa-miR-202-3p	9.08132	3.08231e-14	3.4626e-09	0.0391852	0	40.5
hsa-miR-202-5p	9.31905	2.84561e-19	5.7685e-11	0.00723106	0	51.25
