# Supplementary material for: Differentially-Expressed miRNAs in Ectopic Stromal Cells Contribute to Endometriosis Development: The Plausible Role of miR-139-5p and miR-375
Source: Int J Mol Sci. 2018 Nov 28;19(12):3789. doi: 10.3390/ijms19123789 (PMC6321240; doi:10.3390/ijms19123789)
Supplement: Supplementary file 1 [file ijms-19-03789-s001.zip › Table S3.xlsx]

## Sheet: Table S3
Table S3. Regulatory links between transcription factors (TFs), miRNAs and mRNAs.
Significant links (q-value < 0.05) between TFs and their targets (miRNAs or mRNAs)
Ensembl gene ID	Gene name	Type	Ensembl gene ID	Gene or miRNA name	Target type	Regulatory link	Regulatory link validated experimentally	q-value
ENSG00000126561	STAT5A	TF	ENSG00000114861	FOXP1	mRNA	TF-mRNA	NA	3.15381e-05
ENSG00000054598	FOXC1	TF	ENSG00000114861	FOXP1	mRNA	TF-mRNA	NA	3.15381e-05
ENSG00000125347	IRF1	TF	ENSG00000114861	FOXP1	mRNA	TF-mRNA	NA	0.000100132
ENSG00000054598	FOXC1	TF	ENSG00000083642	PDS5B	mRNA	TF-mRNA	NA	0.000100132
ENSG00000185630	PBX1	TF	ENSG00000114861	FOXP1	mRNA	TF-mRNA	NA	0.000101677
ENSG00000091831	ESR1	TF	hsa-mir-17-5p	hsa-mir-17-5p	miRNA	TF-miRNA	NA	0.000127784
ENSG00000054598	FOXC1	TF	ENSG00000176463	SLCO3A1	mRNA	TF-mRNA	NA	0.000150989
ENSG00000173757	STAT5B	TF	hsa-mir-17-5p	hsa-mir-17-5p	miRNA	TF-miRNA	NA	0.000207909
ENSG00000125347	IRF1	TF	ENSG00000214944	ARHGEF28	mRNA	TF-mRNA	NA	0.000263621
ENSG00000126561	STAT5A	TF	ENSG00000196730	DAPK1	mRNA	TF-mRNA	NA	0.000263621
ENSG00000126561	STAT5A	TF	ENSG00000149599	DUSP15	mRNA	TF-mRNA	NA	0.00028225
ENSG00000126561	STAT5A	TF	ENSG00000166263	STXBP4	mRNA	TF-mRNA	NA	0.0003477
ENSG00000054598	FOXC1	TF	ENSG00000005073	HOXA11	mRNA	TF-mRNA	NA	0.0003477
ENSG00000126561	STAT5A	TF	ENSG00000128918	ALDH1A2	mRNA	TF-mRNA	NA	0.0003477
ENSG00000054598	FOXC1	TF	ENSG00000156650	KAT6B	mRNA	TF-mRNA	NA	0.0003477
ENSG00000054598	FOXC1	TF	ENSG00000067715	SYT1	mRNA	TF-mRNA	NA	0.0003477
ENSG00000125347	IRF1	TF	ENSG00000165379	LRFN5	mRNA	TF-mRNA	NA	0.0003477
ENSG00000054598	FOXC1	TF	ENSG00000183722	LHFP	mRNA	TF-mRNA	NA	0.0003477
ENSG00000126561	STAT5A	TF	ENSG00000172071	EIF2AK3	mRNA	TF-mRNA	NA	0.0003477
ENSG00000126561	STAT5A	TF	ENSG00000164916	FOXK1	mRNA	TF-mRNA	NA	0.0003477
ENSG00000054598	FOXC1	TF	ENSG00000009413	REV3L	mRNA	TF-mRNA	NA	0.000386409
ENSG00000054598	FOXC1	TF	ENSG00000135298	BAI3	mRNA	TF-mRNA	NA	0.000386409
ENSG00000125347	IRF1	TF	ENSG00000111859	NEDD9	mRNA	TF-mRNA	NA	0.000386409
ENSG00000054598	FOXC1	TF	ENSG00000121964	GTDC1	mRNA	TF-mRNA	NA	0.000386409
ENSG00000126561	STAT5A	TF	ENSG00000183023	SLC8A1	mRNA	TF-mRNA	NA	0.000386409
ENSG00000133740	E2F5	TF	hsa-mir-196b-5p	hsa-mir-196b-5p	miRNA	TF-miRNA	NA	0.000413689
ENSG00000001167	NFYA	TF	hsa-mir-221-3p	hsa-mir-221-3p	miRNA	TF-miRNA	NA	0.000413689
ENSG00000125347	IRF1	TF	ENSG00000196730	DAPK1	mRNA	TF-mRNA	NA	0.000420237
ENSG00000091831	ESR1	TF	hsa-mir-221-3p	hsa-mir-221-3p	miRNA	TF-miRNA	NA	0.000431517
ENSG00000091831	ESR1	TF	hsa-mir-615-3p	hsa-mir-615-3p	miRNA	TF-miRNA	NA	0.000431517
ENSG00000126561	STAT5A	TF	ENSG00000078399	HOXA9	mRNA	TF-mRNA	NA	0.00043346
ENSG00000100811	YY1	TF	ENSG00000167771	RCOR2	mRNA	TF-mRNA	NA	0.00043346
ENSG00000054598	FOXC1	TF	ENSG00000163638	ADAMTS9	mRNA	TF-mRNA	NA	0.000494553
ENSG00000120738	EGR1	TF	ENSG00000114861	FOXP1	mRNA	TF-mRNA	NA	0.000502165
ENSG00000185630	PBX1	TF	ENSG00000139116	KIF21A	mRNA	TF-mRNA	NA	0.000533133
ENSG00000125347	IRF1	TF	ENSG00000253293	HOXA10	mRNA	TF-mRNA	NA	0.000533133
ENSG00000134323	MYCN	TF	hsa-mir-17-5p	hsa-mir-17-5p	miRNA	TF-miRNA	NA	0.000553438
ENSG00000091831	ESR1	TF	hsa-mir-20a-5p	hsa-mir-20a-5p	miRNA	TF-miRNA	NA	0.000553438
ENSG00000001167	NFYA	TF	hsa-mir-23b-3p	hsa-mir-23b-3p	miRNA	TF-miRNA	NA	0.000553438
ENSG00000001167	NFYA	TF	hsa-mir-27b-3p	hsa-mir-27b-3p	miRNA	TF-miRNA	NA	0.000553438
ENSG00000091831	ESR1	TF	hsa-let-7g-5p	hsa-let-7g-5p	miRNA	TF-miRNA	NA	0.000553438
ENSG00000054598	FOXC1	TF	ENSG00000134138	MEIS2	mRNA	TF-mRNA	NA	0.000590843
ENSG00000054598	FOXC1	TF	ENSG00000100600	LGMN	mRNA	TF-mRNA	NA	0.000590843
ENSG00000112592	TBP	TF	ENSG00000114861	FOXP1	mRNA	TF-mRNA	NA	0.000590843
ENSG00000054598	FOXC1	TF	ENSG00000153310	FAM49B	mRNA	TF-mRNA	NA	0.000590843
ENSG00000109320	NFKB1	TF	hsa-mir-17-5p	hsa-mir-17-5p	miRNA	TF-miRNA	NA	0.000600146
ENSG00000108924	HLF	TF	ENSG00000114861	FOXP1	mRNA	TF-mRNA	NA	0.000617505
ENSG00000185630	PBX1	TF	ENSG00000140548	ZNF710	mRNA	TF-mRNA	NA	0.000617505
ENSG00000185630	PBX1	TF	ENSG00000102710	SUPT20H	mRNA	TF-mRNA	NA	0.000617505
ENSG00000126561	STAT5A	TF	ENSG00000001167	NFYA	mRNA	TF-mRNA	NA	0.000617505
ENSG00000185630	PBX1	TF	ENSG00000163214	DHX57	mRNA	TF-mRNA	NA	0.000626117
ENSG00000054598	FOXC1	TF	ENSG00000178031	ADAMTSL1	mRNA	TF-mRNA	NA	0.000626117
ENSG00000054598	FOXC1	TF	ENSG00000112769	LAMA4	mRNA	TF-mRNA	NA	0.000626117
ENSG00000082641	NFE2L1	TF	ENSG00000101856	PGRMC1	mRNA	TF-mRNA	NA	0.000626117
ENSG00000186130	ZBTB6	TF	ENSG00000114861	FOXP1	mRNA	TF-mRNA	NA	0.000626117
ENSG00000054598	FOXC1	TF	ENSG00000052126	PLEKHA5	mRNA	TF-mRNA	NA	0.000626117
ENSG00000173757	STAT5B	TF	ENSG00000164916	FOXK1	mRNA	TF-mRNA	NA	0.000626117
ENSG00000054598	FOXC1	TF	ENSG00000106780	MEGF9	mRNA	TF-mRNA	NA	0.000626117
ENSG00000126561	STAT5A	TF	ENSG00000130338	TULP4	mRNA	TF-mRNA	NA	0.000626117
ENSG00000132005	RFX1	TF	ENSG00000114861	FOXP1	mRNA	TF-mRNA	NA	0.000626117
ENSG00000054598	FOXC1	TF	ENSG00000186575	NF2	mRNA	TF-mRNA	NA	0.000626117
ENSG00000126561	STAT5A	TF	ENSG00000017427	IGF1	mRNA	TF-mRNA	NA	0.000626117
ENSG00000054598	FOXC1	TF	ENSG00000163864	NMNAT3	mRNA	TF-mRNA	NA	0.000626117
ENSG00000167034	NKX3-1	TF	ENSG00000152402	GUCY1A2	mRNA	TF-mRNA	NA	0.000630115
ENSG00000185551	NR2F2	TF	hsa-mir-150-5p	hsa-mir-150-5p	miRNA	TF-miRNA	NA	0.000631871
ENSG00000054598	FOXC1	TF	ENSG00000184384	MAML2	mRNA	TF-mRNA	NA	0.000633895
ENSG00000136997	MYC	TF	ENSG00000114861	FOXP1	mRNA	TF-mRNA	NA	0.000633895
ENSG00000185551	NR2F2	TF	ENSG00000108797	CNTNAP1	mRNA	TF-mRNA	NA	0.000636502
ENSG00000126561	STAT5A	TF	ENSG00000164161	HHIP	mRNA	TF-mRNA	NA	0.000636502
ENSG00000054598	FOXC1	TF	ENSG00000101849	TBL1X	mRNA	TF-mRNA	NA	0.000636502
ENSG00000126561	STAT5A	TF	ENSG00000132196	HSD17B7	mRNA	TF-mRNA	NA	0.000647826
ENSG00000126561	STAT5A	TF	ENSG00000163171	CDC42EP3	mRNA	TF-mRNA	NA	0.000659774
ENSG00000054598	FOXC1	TF	ENSG00000053254	FOXN3	mRNA	TF-mRNA	NA	0.000659774
ENSG00000126561	STAT5A	TF	ENSG00000106003	LFNG	mRNA	TF-mRNA	NA	0.000659774
ENSG00000054598	FOXC1	TF	ENSG00000110436	SLC1A2	mRNA	TF-mRNA	NA	0.000659774
ENSG00000125347	IRF1	TF	ENSG00000204634	TBC1D8	mRNA	TF-mRNA	NA	0.000659774
ENSG00000054598	FOXC1	TF	ENSG00000108557	RAI1	mRNA	TF-mRNA	NA	0.000659774
ENSG00000054598	FOXC1	TF	ENSG00000198795	ZNF521	mRNA	TF-mRNA	NA	0.000659774
ENSG00000054598	FOXC1	TF	ENSG00000079102	RUNX1T1	mRNA	TF-mRNA	NA	0.000659774
ENSG00000054598	FOXC1	TF	ENSG00000117868	ESYT2	mRNA	TF-mRNA	NA	0.000659774
ENSG00000054598	FOXC1	TF	ENSG00000137449	CPEB2	mRNA	TF-mRNA	NA	0.000659774
ENSG00000054598	FOXC1	TF	ENSG00000196639	HRH1	mRNA	TF-mRNA	NA	0.000659774
ENSG00000054598	FOXC1	TF	ENSG00000062598	ELMO2	mRNA	TF-mRNA	NA	0.000659774
ENSG00000054598	FOXC1	TF	ENSG00000182541	LIMK2	mRNA	TF-mRNA	NA	0.000659774
ENSG00000185630	PBX1	TF	ENSG00000172071	EIF2AK3	mRNA	TF-mRNA	NA	0.000659774
ENSG00000245848	CEBPA	TF	ENSG00000114861	FOXP1	mRNA	TF-mRNA	NA	0.000667523
ENSG00000054598	FOXC1	TF	ENSG00000106069	CHN2	mRNA	TF-mRNA	NA	0.000667523
ENSG00000054598	FOXC1	TF	ENSG00000157388	CACNA1D	mRNA	TF-mRNA	NA	0.000667523
ENSG00000137273	FOXF2	TF	ENSG00000114861	FOXP1	mRNA	TF-mRNA	NA	0.000667523
ENSG00000126561	STAT5A	TF	ENSG00000131067	GGT7	mRNA	TF-mRNA	NA	0.000667523
ENSG00000054598	FOXC1	TF	ENSG00000173898	SPTBN2	mRNA	TF-mRNA	NA	0.000667523
ENSG00000185630	PBX1	TF	ENSG00000067715	SYT1	mRNA	TF-mRNA	NA	0.000667523
ENSG00000125347	IRF1	TF	ENSG00000072422	RHOBTB1	mRNA	TF-mRNA	NA	0.000667523
ENSG00000054598	FOXC1	TF	ENSG00000166908	PIP4K2C	mRNA	TF-mRNA	NA	0.000667523
ENSG00000126561	STAT5A	TF	ENSG00000135111	TBX3	mRNA	TF-mRNA	NA	0.000667523
ENSG00000125347	IRF1	TF	ENSG00000183722	LHFP	mRNA	TF-mRNA	NA	0.000667523
ENSG00000065970	FOXJ2	TF	ENSG00000114861	FOXP1	mRNA	TF-mRNA	NA	0.000667523
ENSG00000126561	STAT5A	TF	ENSG00000188153	COL4A5	mRNA	TF-mRNA	NA	0.000667523
ENSG00000054598	FOXC1	TF	ENSG00000145012	LPP	mRNA	TF-mRNA	NA	0.000667523
ENSG00000054598	FOXC1	TF	ENSG00000181234	TMEM132C	mRNA	TF-mRNA	NA	0.000667523
ENSG00000167034	NKX3-1	TF	ENSG00000114861	FOXP1	mRNA	TF-mRNA	NA	0.000667523
ENSG00000054598	FOXC1	TF	ENSG00000205213	LGR4	mRNA	TF-mRNA	NA	0.000675897
ENSG00000054598	FOXC1	TF	ENSG00000119771	KLHL29	mRNA	TF-mRNA	NA	0.000675897
ENSG00000126561	STAT5A	TF	ENSG00000143013	LMO4	mRNA	TF-mRNA	NA	0.000687231
ENSG00000126561	STAT5A	TF	ENSG00000153291	SLC25A27	mRNA	TF-mRNA	NA	0.000687231
ENSG00000054598	FOXC1	TF	ENSG00000182752	PAPPA	mRNA	TF-mRNA	NA	0.000687231
ENSG00000054598	FOXC1	TF	ENSG00000153707	PTPRD	mRNA	TF-mRNA	NA	0.000687231
ENSG00000125347	IRF1	TF	ENSG00000183770	FOXL2	mRNA	TF-mRNA	NA	0.000687231
ENSG00000185551	NR2F2	TF	ENSG00000006283	CACNA1G	mRNA	TF-mRNA	NA	0.000687231
ENSG00000125347	IRF1	TF	ENSG00000006283	CACNA1G	mRNA	TF-mRNA	NA	0.000697795
ENSG00000082641	NFE2L1	TF	ENSG00000100092	SH3BP1	mRNA	TF-mRNA	NA	0.000697795
ENSG00000054598	FOXC1	TF	ENSG00000100211	CBY1	mRNA	TF-mRNA	NA	0.000704872
ENSG00000054598	FOXC1	TF	ENSG00000116668	SWT1	mRNA	TF-mRNA	NA	0.000704872
ENSG00000054598	FOXC1	TF	ENSG00000173757	STAT5B	mRNA	TF-mRNA	NA	0.000704872
ENSG00000125347	IRF1	TF	ENSG00000087258	GNAO1	mRNA	TF-mRNA	NA	0.000704872
ENSG00000185630	PBX1	TF	ENSG00000156650	KAT6B	mRNA	TF-mRNA	NA	0.000704872
ENSG00000126561	STAT5A	TF	ENSG00000080546	SESN1	mRNA	TF-mRNA	NA	0.000704872
ENSG00000054598	FOXC1	TF	ENSG00000018408	WWTR1	mRNA	TF-mRNA	NA	0.000704872
ENSG00000185551	NR2F2	TF	ENSG00000135298	BAI3	mRNA	TF-mRNA	NA	0.000704872
ENSG00000054598	FOXC1	TF	ENSG00000065989	PDE4A	mRNA	TF-mRNA	NA	0.000704872
ENSG00000125347	IRF1	TF	ENSG00000135298	BAI3	mRNA	TF-mRNA	NA	0.000704872
ENSG00000054598	FOXC1	TF	ENSG00000196562	SULF2	mRNA	TF-mRNA	NA	0.000704872
ENSG00000054598	FOXC1	TF	ENSG00000184949	FAM227A	mRNA	TF-mRNA	NA	0.000704872
ENSG00000126561	STAT5A	TF	ENSG00000198795	ZNF521	mRNA	TF-mRNA	NA	0.000704872
ENSG00000125347	IRF1	TF	ENSG00000054598	FOXC1	mRNA	TF-mRNA	NA	0.000704872
ENSG00000126561	STAT5A	TF	ENSG00000147862	NFIB	mRNA	TF-mRNA	NA	0.000704872
ENSG00000100393	EP300	TF	ENSG00000114861	FOXP1	mRNA	TF-mRNA	NA	0.000704872
ENSG00000112592	TBP	TF	ENSG00000135414	GDF11	mRNA	TF-mRNA	NA	0.000704872
ENSG00000054598	FOXC1	TF	ENSG00000169432	SCN9A	mRNA	TF-mRNA	NA	0.000719893
ENSG00000126561	STAT5A	TF	ENSG00000151746	BICD1	mRNA	TF-mRNA	NA	0.000723338
ENSG00000125347	IRF1	TF	ENSG00000163536	SERPINI1	mRNA	TF-mRNA	NA	0.000723338
ENSG00000054598	FOXC1	TF	ENSG00000185052	SLC24A3	mRNA	TF-mRNA	NA	0.000723338
ENSG00000118217	ATF6	TF	ENSG00000114861	FOXP1	mRNA	TF-mRNA	NA	0.000723338
ENSG00000054598	FOXC1	TF	ENSG00000085185	BCORL1	mRNA	TF-mRNA	NA	0.000726686
ENSG00000054598	FOXC1	TF	ENSG00000020181	GPR124	mRNA	TF-mRNA	NA	0.000736193
ENSG00000054598	FOXC1	TF	ENSG00000233608	TWIST2	mRNA	TF-mRNA	NA	0.000736193
ENSG00000054598	FOXC1	TF	ENSG00000146555	SDK1	mRNA	TF-mRNA	NA	0.000736193
ENSG00000054598	FOXC1	TF	ENSG00000151718	WWC2	mRNA	TF-mRNA	NA	0.000736193
ENSG00000054598	FOXC1	TF	ENSG00000107242	PIP5K1B	mRNA	TF-mRNA	NA	0.000736193
ENSG00000001167	NFYA	TF	hsa-mir-139-5p	hsa-mir-139-5p	miRNA	TF-miRNA	NA	0.000736207
ENSG00000001167	NFYA	TF	hsa-mir-200a-3p	hsa-mir-200a-3p	miRNA	TF-miRNA	NA	0.000736207
ENSG00000091831	ESR1	TF	hsa-mir-149-5p	hsa-mir-149-5p	miRNA	TF-miRNA	NA	0.000736207
ENSG00000001167	NFYA	TF	hsa-mir-200c-3p	hsa-mir-200c-3p	miRNA	TF-miRNA	NA	0.000736207
ENSG00000126561	STAT5A	TF	ENSG00000179262	RAD23A	mRNA	TF-mRNA	NA	0.000749081
ENSG00000185630	PBX1	TF	ENSG00000112893	MAN2A1	mRNA	TF-mRNA	NA	0.00075752
ENSG00000185551	NR2F2	TF	ENSG00000143869	GDF7	mRNA	TF-mRNA	NA	0.000763737
ENSG00000125347	IRF1	TF	ENSG00000198740	ZNF652	mRNA	TF-mRNA	NA	0.000764665
ENSG00000185630	PBX1	TF	ENSG00000009413	REV3L	mRNA	TF-mRNA	NA	0.000764665
ENSG00000150347	ARID5B	TF	ENSG00000114861	FOXP1	mRNA	TF-mRNA	NA	0.000764665
ENSG00000125347	IRF1	TF	ENSG00000143869	GDF7	mRNA	TF-mRNA	NA	0.000764665
ENSG00000126561	STAT5A	TF	ENSG00000178662	CSRNP3	mRNA	TF-mRNA	NA	0.000764665
ENSG00000054598	FOXC1	TF	ENSG00000116128	BCL9	mRNA	TF-mRNA	NA	0.000764665
ENSG00000126561	STAT5A	TF	ENSG00000163219	ARHGAP25	mRNA	TF-mRNA	NA	0.000764665
ENSG00000054598	FOXC1	TF	ENSG00000176658	MYO1D	mRNA	TF-mRNA	NA	0.000764665
ENSG00000150907	FOXO1	TF	ENSG00000114861	FOXP1	mRNA	TF-mRNA	NA	0.000764665
ENSG00000125347	IRF1	TF	ENSG00000182179	UBA7	mRNA	TF-mRNA	NA	0.000764665
ENSG00000126561	STAT5A	TF	ENSG00000153707	PTPRD	mRNA	TF-mRNA	NA	0.000764665
ENSG00000168610	STAT3	TF	hsa-mir-615-3p	hsa-mir-615-3p	miRNA	TF-miRNA	NA	0.000766593
ENSG00000162924	REL	TF	ENSG00000114861	FOXP1	mRNA	TF-mRNA	NA	0.000775017
ENSG00000185551	NR2F2	TF	ENSG00000114270	COL7A1	mRNA	TF-mRNA	NA	0.000775017
ENSG00000054598	FOXC1	TF	ENSG00000089902	RCOR1	mRNA	TF-mRNA	NA	0.00077629
ENSG00000185630	PBX1	TF	ENSG00000054598	FOXC1	mRNA	TF-mRNA	NA	0.000776874
ENSG00000054598	FOXC1	TF	ENSG00000185630	PBX1	mRNA	TF-mRNA	NA	0.000776874
ENSG00000126561	STAT5A	TF	ENSG00000130449	ZSWIM6	mRNA	TF-mRNA	NA	0.000776874
ENSG00000054598	FOXC1	TF	ENSG00000073910	FRY	mRNA	TF-mRNA	NA	0.000776874
ENSG00000126561	STAT5A	TF	ENSG00000004478	FKBP4	mRNA	TF-mRNA	NA	0.000776874
ENSG00000054598	FOXC1	TF	ENSG00000150051	MKX	mRNA	TF-mRNA	NA	0.000776874
ENSG00000185630	PBX1	TF	ENSG00000135298	BAI3	mRNA	TF-mRNA	NA	0.000776874
ENSG00000185630	PBX1	TF	ENSG00000229847	EMX2OS	mRNA	TF-mRNA	NA	0.000776874
ENSG00000185630	PBX1	TF	ENSG00000121964	GTDC1	mRNA	TF-mRNA	NA	0.000776899
ENSG00000126561	STAT5A	TF	ENSG00000164933	SLC25A32	mRNA	TF-mRNA	NA	0.000785672
ENSG00000054598	FOXC1	TF	ENSG00000069020	MAST4	mRNA	TF-mRNA	NA	0.000785672
ENSG00000172216	CEBPB	TF	ENSG00000114861	FOXP1	mRNA	TF-mRNA	NA	0.000785672
ENSG00000185551	NR2F2	TF	ENSG00000012171	SEMA3B	mRNA	TF-mRNA	NA	0.000785672
ENSG00000125347	IRF1	TF	ENSG00000110108	TMEM109	mRNA	TF-mRNA	NA	0.000785672
ENSG00000185630	PBX1	TF	ENSG00000196932	TMEM26	mRNA	TF-mRNA	NA	0.000785672
ENSG00000054598	FOXC1	TF	ENSG00000069188	SDK2	mRNA	TF-mRNA	NA	0.000799285
ENSG00000054598	FOXC1	TF	ENSG00000118689	FOXO3	mRNA	TF-mRNA	NA	0.000799285
ENSG00000173757	STAT5B	TF	hsa-mir-20a-5p	hsa-mir-20a-5p	miRNA	TF-miRNA	NA	0.000806315
ENSG00000054598	FOXC1	TF	ENSG00000171408	PDE7B	mRNA	TF-mRNA	NA	0.000814885
ENSG00000054598	FOXC1	TF	ENSG00000005020	SKAP2	mRNA	TF-mRNA	NA	0.000814885
ENSG00000126561	STAT5A	TF	ENSG00000157657	ZNF618	mRNA	TF-mRNA	NA	0.000814885
ENSG00000054598	FOXC1	TF	ENSG00000180263	FGD6	mRNA	TF-mRNA	NA	0.000816171
ENSG00000112658	SRF	TF	ENSG00000114861	FOXP1	mRNA	TF-mRNA	NA	0.000835451
ENSG00000054598	FOXC1	TF	ENSG00000091436	MLTK	mRNA	TF-mRNA	NA	0.000835451
ENSG00000054598	FOXC1	TF	ENSG00000134369	NAV1	mRNA	TF-mRNA	NA	0.000835451
ENSG00000082641	NFE2L1	TF	ENSG00000163214	DHX57	mRNA	TF-mRNA	NA	0.000835451
ENSG00000126561	STAT5A	TF	ENSG00000183873	SCN5A	mRNA	TF-mRNA	NA	0.000835451
ENSG00000054598	FOXC1	TF	ENSG00000092978	GPATCH2	mRNA	TF-mRNA	NA	0.000835451
ENSG00000185122	HSF1	TF	ENSG00000178031	ADAMTSL1	mRNA	TF-mRNA	NA	0.000836407
ENSG00000054598	FOXC1	TF	ENSG00000124788	ATXN1	mRNA	TF-mRNA	NA	0.000842947
ENSG00000125347	IRF1	TF	ENSG00000017427	IGF1	mRNA	TF-mRNA	NA	0.000849451
ENSG00000185551	NR2F2	TF	ENSG00000033327	GAB2	mRNA	TF-mRNA	NA	0.000856885
ENSG00000126561	STAT5A	TF	ENSG00000162738	VANGL2	mRNA	TF-mRNA	NA	0.000856885
ENSG00000115966	ATF2	TF	ENSG00000214944	ARHGEF28	mRNA	TF-mRNA	NA	0.000861627
ENSG00000126561	STAT5A	TF	ENSG00000153815	CMIP	mRNA	TF-mRNA	NA	0.000866961
ENSG00000185551	NR2F2	TF	ENSG00000187079	TEAD1	mRNA	TF-mRNA	NA	0.000866961
ENSG00000054598	FOXC1	TF	ENSG00000169359	SLC33A1	mRNA	TF-mRNA	NA	0.000883411
ENSG00000054598	FOXC1	TF	ENSG00000205683	DPF3	mRNA	TF-mRNA	NA	0.000883411
ENSG00000054598	FOXC1	TF	ENSG00000144218	AFF3	mRNA	TF-mRNA	NA	0.000883411
ENSG00000125347	IRF1	TF	ENSG00000187079	TEAD1	mRNA	TF-mRNA	NA	0.000883411
ENSG00000054598	FOXC1	TF	ENSG00000108684	ASIC2	mRNA	TF-mRNA	NA	0.000883411
ENSG00000054598	FOXC1	TF	ENSG00000147642	SYBU	mRNA	TF-mRNA	NA	0.000897718
ENSG00000054598	FOXC1	TF	ENSG00000137872	SEMA6D	mRNA	TF-mRNA	NA	0.000911814
ENSG00000054598	FOXC1	TF	ENSG00000110074	FOXRED1	mRNA	TF-mRNA	NA	0.000921347
ENSG00000125347	IRF1	TF	ENSG00000134138	MEIS2	mRNA	TF-mRNA	NA	0.000921821
ENSG00000173757	STAT5B	TF	hsa-mir-195-5p	hsa-mir-195-5p	miRNA	TF-miRNA	NA	0.000931557
ENSG00000054598	FOXC1	TF	ENSG00000169398	PTK2	mRNA	TF-mRNA	NA	0.000947498
ENSG00000091831	ESR1	TF	hsa-mir-139-5p	hsa-mir-139-5p	miRNA	TF-miRNA	NA	0.000953142
ENSG00000126561	STAT5A	TF	ENSG00000132205	EMILIN2	mRNA	TF-mRNA	NA	0.000954308
ENSG00000054598	FOXC1	TF	ENSG00000183580	FBXL7	mRNA	TF-mRNA	NA	0.000955716
ENSG00000125347	IRF1	TF	ENSG00000091986	CCDC80	mRNA	TF-mRNA	NA	0.000955716
ENSG00000054598	FOXC1	TF	ENSG00000197872	FAM49A	mRNA	TF-mRNA	NA	0.000993976
ENSG00000054598	FOXC1	TF	ENSG00000163884	KLF15	mRNA	TF-mRNA	NA	0.00101237
ENSG00000126561	STAT5A	TF	ENSG00000151572	ANO4	mRNA	TF-mRNA	NA	0.00101477
ENSG00000054598	FOXC1	TF	ENSG00000205268	PDE7A	mRNA	TF-mRNA	NA	0.00102002
ENSG00000054598	FOXC1	TF	ENSG00000157514	TSC22D3	mRNA	TF-mRNA	NA	0.00102002
ENSG00000185630	PBX1	TF	ENSG00000168280	KIF5C	mRNA	TF-mRNA	NA	0.00102002
ENSG00000125347	IRF1	TF	ENSG00000091831	ESR1	mRNA	TF-mRNA	NA	0.00103034
ENSG00000001167	NFYA	TF	hsa-mir-584-5p	hsa-mir-584-5p	miRNA	TF-miRNA	NA	0.00103211
ENSG00000185551	NR2F2	TF	ENSG00000116120	FARSB	mRNA	TF-mRNA	NA	0.00105672
ENSG00000054598	FOXC1	TF	ENSG00000148655	C10orf11	mRNA	TF-mRNA	NA	0.00106746
ENSG00000185551	NR2F2	TF	ENSG00000142156	COL6A1	mRNA	TF-mRNA	NA	0.00106746
ENSG00000125347	IRF1	TF	ENSG00000112679	DUSP22	mRNA	TF-mRNA	NA	0.00107423
ENSG00000054598	FOXC1	TF	ENSG00000196739	COL27A1	mRNA	TF-mRNA	NA	0.00107808
ENSG00000185551	NR2F2	TF	hsa-mir-342-3p	hsa-mir-342-3p	miRNA	TF-miRNA	NA	0.0010803
ENSG00000133740	E2F5	TF	hsa-mir-107	hsa-mir-107	miRNA	TF-miRNA	NA	0.0010803
ENSG00000108924	HLF	TF	hsa-mir-17-5p	hsa-mir-17-5p	miRNA	TF-miRNA	NA	0.0010803
ENSG00000133740	E2F5	TF	hsa-mir-200a-3p	hsa-mir-200a-3p	miRNA	TF-miRNA	NA	0.0010803
ENSG00000082641	NFE2L1	TF	ENSG00000152137	HSPB8	mRNA	TF-mRNA	NA	0.00108872
ENSG00000054598	FOXC1	TF	ENSG00000162631	NTNG1	mRNA	TF-mRNA	NA	0.00108872
ENSG00000001167	NFYA	TF	hsa-mir-454-3p	hsa-mir-454-3p	miRNA	TF-miRNA	NA	0.00109082
ENSG00000091831	ESR1	TF	hsa-mir-30b-5p	hsa-mir-30b-5p	miRNA	TF-miRNA	NA	0.00109082
ENSG00000186130	ZBTB6	TF	hsa-mir-17-5p	hsa-mir-17-5p	miRNA	TF-miRNA	NA	0.00109082
ENSG00000001167	NFYA	TF	hsa-mir-200b-3p	hsa-mir-200b-3p	miRNA	TF-miRNA	NA	0.00109082
ENSG00000054598	FOXC1	TF	ENSG00000003096	KLHL13	mRNA	TF-mRNA	NA	0.00111417
ENSG00000185630	PBX1	TF	ENSG00000121297	TSHZ3	mRNA	TF-mRNA	NA	0.00111417
ENSG00000054598	FOXC1	TF	ENSG00000068745	IP6K2	mRNA	TF-mRNA	NA	0.00112621
ENSG00000142208	AKT1	TF	hsa-mir-22-3p	hsa-mir-22-3p	miRNA	TF-miRNA	NA	0.00112998
ENSG00000185551	NR2F2	TF	ENSG00000178031	ADAMTSL1	mRNA	TF-mRNA	NA	0.00113798
ENSG00000185551	NR2F2	TF	ENSG00000171729	TMEM51	mRNA	TF-mRNA	NA	0.00113813
ENSG00000054598	FOXC1	TF	ENSG00000112249	ASCC3	mRNA	TF-mRNA	NA	0.00116764
ENSG00000185630	PBX1	TF	ENSG00000134138	MEIS2	mRNA	TF-mRNA	NA	0.00117485
ENSG00000125347	IRF1	TF	ENSG00000171729	TMEM51	mRNA	TF-mRNA	NA	0.00117485
ENSG00000125347	IRF1	TF	ENSG00000178031	ADAMTSL1	mRNA	TF-mRNA	NA	0.00117485
ENSG00000125347	IRF1	TF	ENSG00000106780	MEGF9	mRNA	TF-mRNA	NA	0.00117485
ENSG00000126561	STAT5A	TF	ENSG00000170412	GPRC5C	mRNA	TF-mRNA	NA	0.00117485
ENSG00000126561	STAT5A	TF	ENSG00000005436	GCFC2	mRNA	TF-mRNA	NA	0.00117756
ENSG00000126561	STAT5A	TF	ENSG00000184347	SLIT3	mRNA	TF-mRNA	NA	0.00117756
ENSG00000054598	FOXC1	TF	ENSG00000189283	FHIT	mRNA	TF-mRNA	NA	0.00118793
ENSG00000054598	FOXC1	TF	ENSG00000126777	KTN1	mRNA	TF-mRNA	NA	0.00119056
ENSG00000125347	IRF1	TF	ENSG00000052126	PLEKHA5	mRNA	TF-mRNA	NA	0.00119056
ENSG00000082641	NFE2L1	TF	ENSG00000166454	ATMIN	mRNA	TF-mRNA	NA	0.00119056
ENSG00000054598	FOXC1	TF	ENSG00000134769	DTNA	mRNA	TF-mRNA	NA	0.00119112
ENSG00000126561	STAT5A	TF	ENSG00000144218	AFF3	mRNA	TF-mRNA	NA	0.00119263
ENSG00000143995	MEIS1	TF	ENSG00000009413	REV3L	mRNA	TF-mRNA	NA	0.00119263
ENSG00000054598	FOXC1	TF	ENSG00000179241	LDLRAD3	mRNA	TF-mRNA	NA	0.00119263
ENSG00000126561	STAT5A	TF	ENSG00000108684	ASIC2	mRNA	TF-mRNA	NA	0.00119327
ENSG00000185551	NR2F2	TF	ENSG00000112769	LAMA4	mRNA	TF-mRNA	NA	0.00119327
ENSG00000054598	FOXC1	TF	ENSG00000153714	LURAP1L	mRNA	TF-mRNA	NA	0.00119681
ENSG00000141905	NFIC	TF	hsa-mir-150-5p	hsa-mir-150-5p	miRNA	TF-miRNA	NA	0.00121046
ENSG00000136997	MYC	TF	hsa-mir-17-5p	hsa-mir-17-5p	miRNA	TF-miRNA	NA	0.00121046
ENSG00000141905	NFIC	TF	hsa-mir-615-3p	hsa-mir-615-3p	miRNA	TF-miRNA	NA	0.00121046
ENSG00000133740	E2F5	TF	hsa-mir-452-5p	hsa-mir-452-5p	miRNA	TF-miRNA	NA	0.00121046
ENSG00000126561	STAT5A	TF	ENSG00000107816	LZTS2	mRNA	TF-mRNA	NA	0.00121592
ENSG00000126561	STAT5A	TF	ENSG00000137872	SEMA6D	mRNA	TF-mRNA	NA	0.00121592
ENSG00000126561	STAT5A	TF	ENSG00000153721	CNKSR3	mRNA	TF-mRNA	NA	0.00121592
ENSG00000054598	FOXC1	TF	ENSG00000076356	PLXNA2	mRNA	TF-mRNA	NA	0.00121592
ENSG00000126561	STAT5A	TF	ENSG00000171992	SYNPO	mRNA	TF-mRNA	NA	0.00121592
ENSG00000054598	FOXC1	TF	ENSG00000150995	ITPR1	mRNA	TF-mRNA	NA	0.00121592
ENSG00000185630	PBX1	TF	ENSG00000144642	RBMS3	mRNA	TF-mRNA	NA	0.00121592
ENSG00000126561	STAT5A	TF	ENSG00000104447	TRPS1	mRNA	TF-mRNA	NA	0.00121592
ENSG00000054598	FOXC1	TF	ENSG00000173926	2003-03-01	mRNA	TF-mRNA	NA	0.00121677
ENSG00000054598	FOXC1	TF	ENSG00000105997	HOXA3	mRNA	TF-mRNA	NA	0.00121677
ENSG00000126561	STAT5A	TF	ENSG00000167642	SPINT2	mRNA	TF-mRNA	NA	0.00122354
ENSG00000054598	FOXC1	TF	ENSG00000144567	FAM134A	mRNA	TF-mRNA	NA	0.00122354
ENSG00000185551	NR2F2	TF	ENSG00000134780	DAGLA	mRNA	TF-mRNA	NA	0.00122354
ENSG00000125347	IRF1	TF	ENSG00000188153	COL4A5	mRNA	TF-mRNA	NA	0.00122354
ENSG00000125347	IRF1	TF	ENSG00000168246	UBTD2	mRNA	TF-mRNA	NA	0.0012264
ENSG00000054598	FOXC1	TF	ENSG00000173068	BNC2	mRNA	TF-mRNA	NA	0.00123375
ENSG00000054598	FOXC1	TF	ENSG00000182985	CADM1	mRNA	TF-mRNA	NA	0.00123492
ENSG00000054598	FOXC1	TF	ENSG00000147257	GPC3	mRNA	TF-mRNA	NA	0.00123492
ENSG00000054598	FOXC1	TF	ENSG00000155849	ELMO1	mRNA	TF-mRNA	NA	0.00124557
ENSG00000126561	STAT5A	TF	ENSG00000142910	TINAGL1	mRNA	TF-mRNA	NA	0.00127376
ENSG00000142208	AKT1	TF	hsa-mir-155-5p	hsa-mir-155-5p	miRNA	TF-miRNA	NA	0.00129166
ENSG00000054598	FOXC1	TF	ENSG00000147202	DIAPH2	mRNA	TF-mRNA	NA	0.00132201
ENSG00000137273	FOXF2	TF	ENSG00000214944	ARHGEF28	mRNA	TF-mRNA	NA	0.00132201
ENSG00000120738	EGR1	TF	ENSG00000100092	SH3BP1	mRNA	TF-mRNA	NA	0.00132201
ENSG00000054598	FOXC1	TF	ENSG00000186106	ANKRD46	mRNA	TF-mRNA	NA	0.00132201
ENSG00000054598	FOXC1	TF	ENSG00000185352	HS6ST3	mRNA	TF-mRNA	NA	0.00133856
ENSG00000185551	NR2F2	TF	ENSG00000198795	ZNF521	mRNA	TF-mRNA	NA	0.00134169
ENSG00000054598	FOXC1	TF	ENSG00000166825	ANPEP	mRNA	TF-mRNA	NA	0.00134169
ENSG00000185551	NR2F2	TF	ENSG00000079102	RUNX1T1	mRNA	TF-mRNA	NA	0.00134169
ENSG00000054598	FOXC1	TF	ENSG00000107902	LHPP	mRNA	TF-mRNA	NA	0.00134169
ENSG00000054598	FOXC1	TF	ENSG00000106123	EPHB6	mRNA	TF-mRNA	NA	0.00134169
ENSG00000054598	FOXC1	TF	ENSG00000153179	RASSF3	mRNA	TF-mRNA	NA	0.00134169
ENSG00000125347	IRF1	TF	ENSG00000134986	NREP	mRNA	TF-mRNA	NA	0.00134169
ENSG00000185551	NR2F2	TF	ENSG00000163637	PRICKLE2	mRNA	TF-mRNA	NA	0.00134169
ENSG00000173757	STAT5B	TF	ENSG00000150471	LPHN3	mRNA	TF-mRNA	NA	0.00134169
ENSG00000054598	FOXC1	TF	ENSG00000044524	EPHA3	mRNA	TF-mRNA	NA	0.00134169
ENSG00000054598	FOXC1	TF	ENSG00000179151	EDC3	mRNA	TF-mRNA	NA	0.00134169
ENSG00000126561	STAT5A	TF	ENSG00000166068	SPRED1	mRNA	TF-mRNA	NA	0.00134169
ENSG00000054598	FOXC1	TF	ENSG00000152518	ZFP36L2	mRNA	TF-mRNA	NA	0.00134169
ENSG00000185551	NR2F2	TF	ENSG00000162909	CAPN2	mRNA	TF-mRNA	NA	0.00134169
ENSG00000054598	FOXC1	TF	ENSG00000120594	PLXDC2	mRNA	TF-mRNA	NA	0.00134169
ENSG00000054598	FOXC1	TF	ENSG00000148180	GSN	mRNA	TF-mRNA	NA	0.00134169
ENSG00000185630	PBX1	TF	ENSG00000169122	FAM110B	mRNA	TF-mRNA	NA	0.00134169
ENSG00000185122	HSF1	TF	ENSG00000135090	TAOK3	mRNA	TF-mRNA	NA	0.00134169
ENSG00000112592	TBP	TF	ENSG00000077063	CTTNBP2	mRNA	TF-mRNA	NA	0.00134737
ENSG00000173757	STAT5B	TF	ENSG00000123411	IKZF4	mRNA	TF-mRNA	NA	0.00134737
ENSG00000185630	PBX1	TF	ENSG00000144580	RQCD1	mRNA	TF-mRNA	NA	0.00136035
ENSG00000054598	FOXC1	TF	ENSG00000130939	UBE4B	mRNA	TF-mRNA	NA	0.00136035
ENSG00000133740	E2F5	TF	hsa-mir-200b-3p	hsa-mir-200b-3p	miRNA	TF-miRNA	NA	0.00136129
ENSG00000110092	CCND1	TF	hsa-mir-17-5p	hsa-mir-17-5p	miRNA	TF-miRNA	NA	0.00136129
ENSG00000001167	NFYA	TF	hsa-mir-141-3p	hsa-mir-141-3p	miRNA	TF-miRNA	NA	0.00136129
ENSG00000072310	SREBF1	TF	hsa-mir-199b-5p	hsa-mir-199b-5p	miRNA	TF-miRNA	NA	0.00136129
ENSG00000197461	PDGFA	TF	hsa-mir-221-3p	hsa-mir-221-3p	miRNA	TF-miRNA	NA	0.00136129
ENSG00000170581	STAT2	TF	hsa-mir-615-3p	hsa-mir-615-3p	miRNA	TF-miRNA	NA	0.00136129
ENSG00000133740	E2F5	TF	hsa-mir-127-3p	hsa-mir-127-3p	miRNA	TF-miRNA	NA	0.00136129
ENSG00000100644	HIF1A	TF	hsa-mir-424-5p	hsa-mir-424-5p	miRNA	TF-miRNA	NA	0.00136129
ENSG00000177606	JUN	TF	hsa-mir-28-5p	hsa-mir-28-5p	miRNA	TF-miRNA	NA	0.00136129
ENSG00000101412	E2F1	TF	hsa-mir-17-5p	hsa-mir-17-5p	miRNA	TF-miRNA	NA	0.00136129
ENSG00000245848	CEBPA	TF	hsa-mir-17-5p	hsa-mir-17-5p	miRNA	TF-miRNA	NA	0.00136129
ENSG00000257923	CUX1	TF	hsa-mir-196b-5p	hsa-mir-196b-5p	miRNA	TF-miRNA	NA	0.00136129
ENSG00000127528	KLF2	TF	hsa-mir-145-5p	hsa-mir-145-5p	miRNA	TF-miRNA	NA	0.00136129
ENSG00000173039	RELA	TF	hsa-mir-195-5p	hsa-mir-195-5p	miRNA	TF-miRNA	NA	0.00136129
ENSG00000127528	KLF2	TF	hsa-mir-126-3p	hsa-mir-126-3p	miRNA	TF-miRNA	NA	0.00136129
ENSG00000091831	ESR1	TF	hsa-mir-378a-3p	hsa-mir-378a-3p	miRNA	TF-miRNA	NA	0.00136129
ENSG00000185551	NR2F2	TF	hsa-mir-200c-3p	hsa-mir-200c-3p	miRNA	TF-miRNA	NA	0.00136129
ENSG00000126561	STAT5A	TF	ENSG00000182168	UNC5C	mRNA	TF-mRNA	NA	0.00137922
ENSG00000125347	IRF1	TF	ENSG00000150471	LPHN3	mRNA	TF-mRNA	NA	0.00137922
ENSG00000054598	FOXC1	TF	ENSG00000168763	CNNM3	mRNA	TF-mRNA	NA	0.00138218
ENSG00000054598	FOXC1	TF	ENSG00000125247	TMTC4	mRNA	TF-mRNA	NA	0.00138218
ENSG00000185630	PBX1	TF	ENSG00000186575	NF2	mRNA	TF-mRNA	NA	0.00139206
ENSG00000054598	FOXC1	TF	ENSG00000099956	SMARCB1	mRNA	TF-mRNA	NA	0.00139854
ENSG00000054598	FOXC1	TF	ENSG00000124496	TRERF1	mRNA	TF-mRNA	NA	0.00139854
ENSG00000054598	FOXC1	TF	ENSG00000170558	CDH2	mRNA	TF-mRNA	NA	0.00139854
ENSG00000185551	NR2F2	TF	ENSG00000158458	NRG2	mRNA	TF-mRNA	NA	0.00139854
ENSG00000054598	FOXC1	TF	ENSG00000165675	ENOX2	mRNA	TF-mRNA	NA	0.00140003
ENSG00000185551	NR2F2	TF	ENSG00000147862	NFIB	mRNA	TF-mRNA	NA	0.00140109
ENSG00000054598	FOXC1	TF	ENSG00000159307	SCUBE1	mRNA	TF-mRNA	NA	0.0014024
ENSG00000054598	FOXC1	TF	ENSG00000142599	RERE	mRNA	TF-mRNA	NA	0.00140985
ENSG00000125347	IRF1	TF	ENSG00000053254	FOXN3	mRNA	TF-mRNA	NA	0.00140985
ENSG00000126561	STAT5A	TF	ENSG00000071054	MAP4K4	mRNA	TF-mRNA	NA	0.00140985
ENSG00000125347	IRF1	TF	ENSG00000158458	NRG2	mRNA	TF-mRNA	NA	0.00142202
ENSG00000185551	NR2F2	TF	ENSG00000165238	WNK2	mRNA	TF-mRNA	NA	0.00142202
ENSG00000185551	NR2F2	TF	ENSG00000112655	PTK7	mRNA	TF-mRNA	NA	0.00142202
ENSG00000054598	FOXC1	TF	ENSG00000148090	AUH	mRNA	TF-mRNA	NA	0.00142202
ENSG00000054598	FOXC1	TF	ENSG00000182957	SPATA13	mRNA	TF-mRNA	NA	0.00142202
ENSG00000125347	IRF1	TF	ENSG00000147862	NFIB	mRNA	TF-mRNA	NA	0.00142202
ENSG00000175197	DDIT3	TF	hsa-mir-17-5p	hsa-mir-17-5p	miRNA	TF-miRNA	NA	0.00144346
ENSG00000185551	NR2F2	TF	ENSG00000198963	RORB	mRNA	TF-mRNA	NA	0.0014552
ENSG00000054598	FOXC1	TF	ENSG00000180628	PCGF5	mRNA	TF-mRNA	NA	0.00145821
ENSG00000185551	NR2F2	TF	ENSG00000167378	IRGQ	mRNA	TF-mRNA	NA	0.00147491
ENSG00000125347	IRF1	TF	ENSG00000145012	LPP	mRNA	TF-mRNA	NA	0.00148236
ENSG00000082641	NFE2L1	TF	ENSG00000010270	STARD3NL	mRNA	TF-mRNA	NA	0.00148344
ENSG00000126561	STAT5A	TF	ENSG00000134769	DTNA	mRNA	TF-mRNA	NA	0.00148344
ENSG00000054598	FOXC1	TF	ENSG00000151532	VTI1A	mRNA	TF-mRNA	NA	0.00148344
ENSG00000054598	FOXC1	TF	ENSG00000121390	PSPC1	mRNA	TF-mRNA	NA	0.00148451
ENSG00000054598	FOXC1	TF	ENSG00000197798	FAM118B	mRNA	TF-mRNA	NA	0.00149471
ENSG00000185630	PBX1	TF	ENSG00000134780	DAGLA	mRNA	TF-mRNA	NA	0.00149471
ENSG00000185630	PBX1	TF	ENSG00000035681	NSMAF	mRNA	TF-mRNA	NA	0.00150782
ENSG00000185630	PBX1	TF	ENSG00000071575	TRIB2	mRNA	TF-mRNA	NA	0.00151933
ENSG00000054598	FOXC1	TF	ENSG00000166833	NAV2	mRNA	TF-mRNA	NA	0.00151933
ENSG00000054598	FOXC1	TF	ENSG00000111885	MAN1A1	mRNA	TF-mRNA	NA	0.00151933
ENSG00000054598	FOXC1	TF	ENSG00000152217	SETBP1	mRNA	TF-mRNA	NA	0.00151933
ENSG00000125347	IRF1	TF	ENSG00000089327	FXYD5	mRNA	TF-mRNA	NA	0.00151933
ENSG00000054598	FOXC1	TF	ENSG00000184226	PCDH9	mRNA	TF-mRNA	NA	0.00151933
ENSG00000185630	PBX1	TF	ENSG00000101849	TBL1X	mRNA	TF-mRNA	NA	0.00151933
ENSG00000132005	RFX1	TF	ENSG00000165379	LRFN5	mRNA	TF-mRNA	NA	0.00152598
ENSG00000125347	IRF1	TF	hsa-mir-155-5p	hsa-mir-155-5p	miRNA	TF-miRNA	NA	0.00153052
ENSG00000185551	NR2F2	TF	ENSG00000106069	CHN2	mRNA	TF-mRNA	NA	0.0015324
ENSG00000126561	STAT5A	TF	ENSG00000099284	H2AFY2	mRNA	TF-mRNA	NA	0.00154131
ENSG00000126561	STAT5A	TF	ENSG00000138193	PLCE1	mRNA	TF-mRNA	NA	0.00155107
ENSG00000185551	NR2F2	TF	ENSG00000121068	TBX2	mRNA	TF-mRNA	NA	0.00155161
ENSG00000054598	FOXC1	TF	ENSG00000002822	MAD1L1	mRNA	TF-mRNA	NA	0.00155161
ENSG00000125347	IRF1	TF	ENSG00000079308	TNS1	mRNA	TF-mRNA	NA	0.00155161
ENSG00000054598	FOXC1	TF	ENSG00000120278	PLEKHG1	mRNA	TF-mRNA	NA	0.00155161
ENSG00000185630	PBX1	TF	ENSG00000143013	LMO4	mRNA	TF-mRNA	NA	0.00155161
ENSG00000054598	FOXC1	TF	ENSG00000137501	SYTL2	mRNA	TF-mRNA	NA	0.00156006
ENSG00000054598	FOXC1	TF	ENSG00000149573	MPZL2	mRNA	TF-mRNA	NA	0.00156006
ENSG00000245848	CEBPA	TF	ENSG00000101856	PGRMC1	mRNA	TF-mRNA	NA	0.00156006
ENSG00000125347	IRF1	TF	ENSG00000206262	C3orf72	mRNA	TF-mRNA	NA	0.00156308
ENSG00000054598	FOXC1	TF	ENSG00000136153	LMO7	mRNA	TF-mRNA	NA	0.00156721
ENSG00000054598	FOXC1	TF	ENSG00000114439	BBX	mRNA	TF-mRNA	NA	0.00156721
ENSG00000054598	FOXC1	TF	ENSG00000134532	SOX5	mRNA	TF-mRNA	NA	0.00157162
ENSG00000126561	STAT5A	TF	ENSG00000155849	ELMO1	mRNA	TF-mRNA	NA	0.00157887
ENSG00000185630	PBX1	TF	ENSG00000134986	NREP	mRNA	TF-mRNA	NA	0.00158501
ENSG00000126561	STAT5A	TF	ENSG00000158019	BRE	mRNA	TF-mRNA	NA	0.00159357
ENSG00000125347	IRF1	TF	ENSG00000119771	KLHL29	mRNA	TF-mRNA	NA	0.00159357
ENSG00000054598	FOXC1	TF	ENSG00000162337	LRP5	mRNA	TF-mRNA	NA	0.00159357
ENSG00000185630	PBX1	TF	ENSG00000079102	RUNX1T1	mRNA	TF-mRNA	NA	0.00159357
ENSG00000054598	FOXC1	TF	ENSG00000099256	PRTFDC1	mRNA	TF-mRNA	NA	0.00159534
ENSG00000082641	NFE2L1	TF	ENSG00000006283	CACNA1G	mRNA	TF-mRNA	NA	0.00159714
ENSG00000185630	PBX1	TF	ENSG00000150471	LPHN3	mRNA	TF-mRNA	NA	0.00161384
ENSG00000054598	FOXC1	TF	ENSG00000250588	IQCJ-SCHIP1	mRNA	TF-mRNA	NA	0.00161384
ENSG00000054598	FOXC1	TF	ENSG00000133424	LARGE	mRNA	TF-mRNA	NA	0.00161384
ENSG00000185551	NR2F2	TF	ENSG00000102034	ELF4	mRNA	TF-mRNA	NA	0.00161384
ENSG00000054598	FOXC1	TF	ENSG00000196482	ESRRG	mRNA	TF-mRNA	NA	0.00161384
ENSG00000054598	FOXC1	TF	ENSG00000117114	LPHN2	mRNA	TF-mRNA	NA	0.00161384
ENSG00000125347	IRF1	TF	ENSG00000153707	PTPRD	mRNA	TF-mRNA	NA	0.00161384
ENSG00000126561	STAT5A	TF	ENSG00000147202	DIAPH2	mRNA	TF-mRNA	NA	0.00161384
ENSG00000126561	STAT5A	TF	ENSG00000010610	CD4	mRNA	TF-mRNA	NA	0.00161384
ENSG00000054598	FOXC1	TF	ENSG00000144857	BOC	mRNA	TF-mRNA	NA	0.00161384
ENSG00000185630	PBX1	TF	ENSG00000163637	PRICKLE2	mRNA	TF-mRNA	NA	0.00161384
ENSG00000185551	NR2F2	TF	ENSG00000182752	PAPPA	mRNA	TF-mRNA	NA	0.00161384
ENSG00000185630	PBX1	TF	ENSG00000198795	ZNF521	mRNA	TF-mRNA	NA	0.00161384
ENSG00000126561	STAT5A	TF	ENSG00000170430	MGMT	mRNA	TF-mRNA	NA	0.00162271
ENSG00000185630	PBX1	TF	ENSG00000137449	CPEB2	mRNA	TF-mRNA	NA	0.00162795
ENSG00000137273	FOXF2	TF	ENSG00000083642	PDS5B	mRNA	TF-mRNA	NA	0.00163333
ENSG00000185630	PBX1	TF	ENSG00000198743	SLC5A3	mRNA	TF-mRNA	NA	0.00163839
ENSG00000125347	IRF1	TF	ENSG00000064393	HIPK2	mRNA	TF-mRNA	NA	0.00167696
ENSG00000141905	NFIC	TF	hsa-mir-195-5p	hsa-mir-195-5p	miRNA	TF-miRNA	NA	0.00167715
ENSG00000105221	AKT2	TF	hsa-mir-22-3p	hsa-mir-22-3p	miRNA	TF-miRNA	NA	0.00167715
ENSG00000125347	IRF1	TF	ENSG00000144560	VGLL4	mRNA	TF-mRNA	NA	0.00168747
ENSG00000125347	IRF1	TF	ENSG00000139910	NOVA1	mRNA	TF-mRNA	NA	0.00168813
ENSG00000054598	FOXC1	TF	ENSG00000198517	MAFK	mRNA	TF-mRNA	NA	0.00169048
ENSG00000115966	ATF2	TF	ENSG00000111859	NEDD9	mRNA	TF-mRNA	NA	0.00169048
ENSG00000185630	PBX1	TF	ENSG00000107882	SUFU	mRNA	TF-mRNA	NA	0.00169048
ENSG00000054598	FOXC1	TF	ENSG00000174640	SLCO2A1	mRNA	TF-mRNA	NA	0.00169048
ENSG00000185630	PBX1	TF	ENSG00000147862	NFIB	mRNA	TF-mRNA	NA	0.00169256
ENSG00000125347	IRF1	TF	ENSG00000140262	TCF12	mRNA	TF-mRNA	NA	0.00169256
ENSG00000054598	FOXC1	TF	ENSG00000116667	C1orf21	mRNA	TF-mRNA	NA	0.00169256
ENSG00000126561	STAT5A	TF	ENSG00000225968	ELFN1	mRNA	TF-mRNA	NA	0.00169256
ENSG00000126561	STAT5A	TF	ENSG00000115827	DCAF17	mRNA	TF-mRNA	NA	0.00169256
ENSG00000125347	IRF1	TF	ENSG00000176387	HSD11B2	mRNA	TF-mRNA	NA	0.00169256
ENSG00000082641	NFE2L1	TF	ENSG00000135298	BAI3	mRNA	TF-mRNA	NA	0.00169256
ENSG00000126561	STAT5A	TF	ENSG00000006453	BAIAP2L1	mRNA	TF-mRNA	NA	0.00169256
ENSG00000185630	PBX1	TF	ENSG00000100644	HIF1A	mRNA	TF-mRNA	NA	0.00169529
ENSG00000134323	MYCN	TF	hsa-mir-221-3p	hsa-mir-221-3p	miRNA	TF-miRNA	NA	0.00169709
ENSG00000133740	E2F5	TF	hsa-mir-432-5p	hsa-mir-432-5p	miRNA	TF-miRNA	NA	0.00169709
ENSG00000001167	NFYA	TF	hsa-mir-429	hsa-mir-429	miRNA	TF-miRNA	NA	0.00169709
ENSG00000143190	POU2F1	TF	hsa-mir-17-5p	hsa-mir-17-5p	miRNA	TF-miRNA	NA	0.00169709
ENSG00000113580	NR3C1	TF	hsa-mir-221-3p	hsa-mir-221-3p	miRNA	TF-miRNA	NA	0.00169709
ENSG00000082641	NFE2L1	TF	ENSG00000121964	GTDC1	mRNA	TF-mRNA	NA	0.00169905
ENSG00000054598	FOXC1	TF	ENSG00000119326	CTNNAL1	mRNA	TF-mRNA	NA	0.00170606
ENSG00000125347	IRF1	TF	ENSG00000103510	KAT8	mRNA	TF-mRNA	NA	0.00170606
ENSG00000136450	SRSF1	TF	hsa-mir-221-3p	hsa-mir-221-3p	miRNA	TF-miRNA	NA	0.00170958
ENSG00000054598	FOXC1	TF	ENSG00000174175	SELP	mRNA	TF-mRNA	NA	0.00171112
ENSG00000054598	FOXC1	TF	ENSG00000110328	GALNT18	mRNA	TF-mRNA	NA	0.00171945
ENSG00000054598	FOXC1	TF	ENSG00000169855	ROBO1	mRNA	TF-mRNA	NA	0.00171945
ENSG00000185630	PBX1	TF	ENSG00000145012	LPP	mRNA	TF-mRNA	NA	0.00172197
ENSG00000185551	NR2F2	TF	ENSG00000157657	ZNF618	mRNA	TF-mRNA	NA	0.00172197
ENSG00000054598	FOXC1	TF	ENSG00000137770	CTDSPL2	mRNA	TF-mRNA	NA	0.00172197
ENSG00000126561	STAT5A	TF	ENSG00000160179	ABCG1	mRNA	TF-mRNA	NA	0.00173285
ENSG00000054598	FOXC1	TF	ENSG00000170017	ALCAM	mRNA	TF-mRNA	NA	0.00173285
ENSG00000185551	NR2F2	TF	ENSG00000101384	JAG1	mRNA	TF-mRNA	NA	0.00174029
ENSG00000126561	STAT5A	TF	ENSG00000171055	FEZ2	mRNA	TF-mRNA	NA	0.00175012
ENSG00000054598	FOXC1	TF	ENSG00000264522	OTUD7B	mRNA	TF-mRNA	NA	0.00175098
ENSG00000054598	FOXC1	TF	ENSG00000115233	PSMD14	mRNA	TF-mRNA	NA	0.00175098
ENSG00000136997	MYC	TF	ENSG00000077063	CTTNBP2	mRNA	TF-mRNA	NA	0.00175335
ENSG00000126561	STAT5A	TF	ENSG00000171105	INSR	mRNA	TF-mRNA	NA	0.00175596
ENSG00000126561	STAT5A	TF	ENSG00000159307	SCUBE1	mRNA	TF-mRNA	NA	0.00175596
ENSG00000125347	IRF1	TF	ENSG00000157657	ZNF618	mRNA	TF-mRNA	NA	0.00176208
ENSG00000125347	IRF1	TF	ENSG00000184232	OAF	mRNA	TF-mRNA	NA	0.00176425
ENSG00000054598	FOXC1	TF	ENSG00000052795	FNIP2	mRNA	TF-mRNA	NA	0.00179114
ENSG00000173757	STAT5B	TF	ENSG00000185052	SLC24A3	mRNA	TF-mRNA	NA	0.00179858
ENSG00000054598	FOXC1	TF	ENSG00000100225	FBXO7	mRNA	TF-mRNA	NA	0.00181161
ENSG00000126561	STAT5A	TF	ENSG00000152582	SPEF2	mRNA	TF-mRNA	NA	0.00181379
ENSG00000185630	PBX1	TF	ENSG00000099139	PCSK5	mRNA	TF-mRNA	NA	0.00181379
ENSG00000125347	IRF1	TF	ENSG00000106086	PLEKHA8	mRNA	TF-mRNA	NA	0.00181692
ENSG00000054598	FOXC1	TF	ENSG00000121879	PIK3CA	mRNA	TF-mRNA	NA	0.00182153
ENSG00000054598	FOXC1	TF	ENSG00000240990	HOXA11-AS	mRNA	TF-mRNA	NA	0.00183449
ENSG00000132005	RFX1	TF	ENSG00000176463	SLCO3A1	mRNA	TF-mRNA	NA	0.00183899
ENSG00000126561	STAT5A	TF	ENSG00000080031	PTPRH	mRNA	TF-mRNA	NA	0.00185096
ENSG00000185630	PBX1	TF	ENSG00000106069	CHN2	mRNA	TF-mRNA	NA	0.00185669
ENSG00000125347	IRF1	TF	ENSG00000106829	TLE4	mRNA	TF-mRNA	NA	0.00185669
ENSG00000054598	FOXC1	TF	ENSG00000068784	SRBD1	mRNA	TF-mRNA	NA	0.00185964
ENSG00000054598	FOXC1	TF	ENSG00000150593	PDCD4	mRNA	TF-mRNA	NA	0.00185964
ENSG00000125347	IRF1	TF	ENSG00000185052	SLC24A3	mRNA	TF-mRNA	NA	0.00185964
ENSG00000185630	PBX1	TF	ENSG00000134318	ROCK2	mRNA	TF-mRNA	NA	0.00185964
ENSG00000054598	FOXC1	TF	ENSG00000129595	EPB41L4A	mRNA	TF-mRNA	NA	0.00185964
ENSG00000126561	STAT5A	TF	ENSG00000148053	NTRK2	mRNA	TF-mRNA	NA	0.00185964
ENSG00000132005	RFX1	TF	ENSG00000111859	NEDD9	mRNA	TF-mRNA	NA	0.00187215
ENSG00000054598	FOXC1	TF	ENSG00000113494	PRLR	mRNA	TF-mRNA	NA	0.00187215
ENSG00000054598	FOXC1	TF	ENSG00000198964	SGMS1	mRNA	TF-mRNA	NA	0.00187237
ENSG00000054598	FOXC1	TF	ENSG00000010256	UQCRC1	mRNA	TF-mRNA	NA	0.00187261
ENSG00000185551	NR2F2	TF	ENSG00000146555	SDK1	mRNA	TF-mRNA	NA	0.00188296
ENSG00000125347	IRF1	TF	ENSG00000064199	SPA17	mRNA	TF-mRNA	NA	0.00188729
ENSG00000125347	IRF1	TF	ENSG00000081803	CADPS2	mRNA	TF-mRNA	NA	0.00188729
ENSG00000054598	FOXC1	TF	ENSG00000070961	ATP2B1	mRNA	TF-mRNA	NA	0.00188729
ENSG00000136997	MYC	TF	ENSG00000176463	SLCO3A1	mRNA	TF-mRNA	NA	0.00188729
ENSG00000054598	FOXC1	TF	ENSG00000188158	NHS	mRNA	TF-mRNA	NA	0.00189047
ENSG00000054598	FOXC1	TF	ENSG00000138386	NAB1	mRNA	TF-mRNA	NA	0.00189047
ENSG00000112592	TBP	TF	ENSG00000253293	HOXA10	mRNA	TF-mRNA	NA	0.00189047
ENSG00000125347	IRF1	TF	ENSG00000153815	CMIP	mRNA	TF-mRNA	NA	0.00189155
ENSG00000054598	FOXC1	TF	ENSG00000136830	FAM129B	mRNA	TF-mRNA	NA	0.00189155
ENSG00000054598	FOXC1	TF	ENSG00000179361	ARID3B	mRNA	TF-mRNA	NA	0.00189173
ENSG00000125347	IRF1	TF	ENSG00000067208	EVI5	mRNA	TF-mRNA	NA	0.00189173
ENSG00000185551	NR2F2	TF	ENSG00000064601	CTSA	mRNA	TF-mRNA	NA	0.00189173
ENSG00000125347	IRF1	TF	ENSG00000197892	KIF13B	mRNA	TF-mRNA	NA	0.00189173
ENSG00000125347	IRF1	TF	ENSG00000233608	TWIST2	mRNA	TF-mRNA	NA	0.00189173
ENSG00000054598	FOXC1	TF	ENSG00000091428	RAPGEF4	mRNA	TF-mRNA	NA	0.00189173
ENSG00000125347	IRF1	TF	ENSG00000020181	GPR124	mRNA	TF-mRNA	NA	0.00189173
ENSG00000185630	PBX1	TF	ENSG00000153707	PTPRD	mRNA	TF-mRNA	NA	0.00189173
ENSG00000126561	STAT5A	TF	ENSG00000166833	NAV2	mRNA	TF-mRNA	NA	0.00189173
ENSG00000054598	FOXC1	TF	ENSG00000196517	SLC6A9	mRNA	TF-mRNA	NA	0.00189683
ENSG00000054598	FOXC1	TF	ENSG00000068024	HDAC4	mRNA	TF-mRNA	NA	0.00189683
ENSG00000054598	FOXC1	TF	ENSG00000078114	NEBL	mRNA	TF-mRNA	NA	0.00189683
ENSG00000054598	FOXC1	TF	ENSG00000221866	PLXNA4	mRNA	TF-mRNA	NA	0.00189683
ENSG00000126561	STAT5A	TF	ENSG00000110675	ELMOD1	mRNA	TF-mRNA	NA	0.00189683
ENSG00000054598	FOXC1	TF	ENSG00000182700	IGIP	mRNA	TF-mRNA	NA	0.00189683
ENSG00000112658	SRF	TF	ENSG00000214944	ARHGEF28	mRNA	TF-mRNA	NA	0.00189683
ENSG00000054598	FOXC1	TF	ENSG00000173588	CCDC41	mRNA	TF-mRNA	NA	0.00189683
ENSG00000125347	IRF1	TF	ENSG00000156103	MMP16	mRNA	TF-mRNA	NA	0.00190743
ENSG00000126561	STAT5A	TF	ENSG00000166979	EVA1C	mRNA	TF-mRNA	NA	0.00190878
ENSG00000054598	FOXC1	TF	ENSG00000077264	PAK3	mRNA	TF-mRNA	NA	0.00190878
ENSG00000126561	STAT5A	TF	ENSG00000143398	PIP5K1A	mRNA	TF-mRNA	NA	0.00192361
ENSG00000185630	PBX1	TF	ENSG00000182752	PAPPA	mRNA	TF-mRNA	NA	0.00192361
ENSG00000126561	STAT5A	TF	ENSG00000125633	CCDC93	mRNA	TF-mRNA	NA	0.00193259
ENSG00000054598	FOXC1	TF	ENSG00000130226	DPP6	mRNA	TF-mRNA	NA	0.00193259
ENSG00000054598	FOXC1	TF	ENSG00000091490	SEL1L3	mRNA	TF-mRNA	NA	0.00193259
ENSG00000054598	FOXC1	TF	ENSG00000134030	CTIF	mRNA	TF-mRNA	NA	0.00193794
ENSG00000185551	NR2F2	TF	ENSG00000166473	PKD1L2	mRNA	TF-mRNA	NA	0.00194475
ENSG00000126561	STAT5A	TF	ENSG00000180340	FZD2	mRNA	TF-mRNA	NA	0.00194478
ENSG00000054598	FOXC1	TF	ENSG00000140945	CDH13	mRNA	TF-mRNA	NA	0.00194478
ENSG00000054598	FOXC1	TF	ENSG00000162600	OMA1	mRNA	TF-mRNA	NA	0.00194478
ENSG00000185551	NR2F2	TF	ENSG00000053438	NNAT	mRNA	TF-mRNA	NA	0.00194478
ENSG00000126561	STAT5A	TF	ENSG00000197321	SVIL	mRNA	TF-mRNA	NA	0.00194478
ENSG00000185630	PBX1	TF	ENSG00000135316	SYNCRIP	mRNA	TF-mRNA	NA	0.00194478
ENSG00000054598	FOXC1	TF	ENSG00000150672	DLG2	mRNA	TF-mRNA	NA	0.00194478
ENSG00000126561	STAT5A	TF	ENSG00000134532	SOX5	mRNA	TF-mRNA	NA	0.00194478
ENSG00000054598	FOXC1	TF	ENSG00000081923	ATP8B1	mRNA	TF-mRNA	NA	0.0019709
ENSG00000126561	STAT5A	TF	ENSG00000171793	CTPS1	mRNA	TF-mRNA	NA	0.0019781
ENSG00000185630	PBX1	TF	ENSG00000140262	TCF12	mRNA	TF-mRNA	NA	0.0019847
ENSG00000185551	NR2F2	TF	ENSG00000148411	NACC2	mRNA	TF-mRNA	NA	0.00199649
ENSG00000054598	FOXC1	TF	ENSG00000184916	JAG2	mRNA	TF-mRNA	NA	0.00199825
ENSG00000125347	IRF1	TF	ENSG00000048991	R3HDM1	mRNA	TF-mRNA	NA	0.0020006
ENSG00000126561	STAT5A	TF	ENSG00000196482	ESRRG	mRNA	TF-mRNA	NA	0.00200953
ENSG00000054598	FOXC1	TF	ENSG00000188641	DPYD	mRNA	TF-mRNA	NA	0.00201736
ENSG00000054598	FOXC1	TF	ENSG00000015153	YAF2	mRNA	TF-mRNA	NA	0.00204872
ENSG00000162924	REL	TF	hsa-mir-17-5p	hsa-mir-17-5p	miRNA	TF-miRNA	NA	0.00205113
ENSG00000166888	STAT6	TF	hsa-mir-615-3p	hsa-mir-615-3p	miRNA	TF-miRNA	NA	0.00205761
ENSG00000177606	JUN	TF	hsa-mir-615-3p	hsa-mir-615-3p	miRNA	TF-miRNA	NA	0.00205761
ENSG00000257923	CUX1	TF	hsa-mir-93-5p	hsa-mir-93-5p	miRNA	TF-miRNA	NA	0.00208113
ENSG00000125347	IRF1	TF	ENSG00000170522	ELOVL6	mRNA	TF-mRNA	NA	0.00210057
ENSG00000185630	PBX1	TF	ENSG00000153814	JAZF1	mRNA	TF-mRNA	NA	0.00210057
ENSG00000054598	FOXC1	TF	ENSG00000082701	GSK3B	mRNA	TF-mRNA	NA	0.00211374
ENSG00000054598	FOXC1	TF	ENSG00000132394	EEFSEC	mRNA	TF-mRNA	NA	0.00211374
ENSG00000054598	FOXC1	TF	ENSG00000119778	ATAD2B	mRNA	TF-mRNA	NA	0.00211374
ENSG00000054598	FOXC1	TF	ENSG00000083799	CYLD	mRNA	TF-mRNA	NA	0.00211374
ENSG00000054598	FOXC1	TF	ENSG00000197959	DNM3	mRNA	TF-mRNA	NA	0.00211374
ENSG00000185630	PBX1	TF	ENSG00000157657	ZNF618	mRNA	TF-mRNA	NA	0.00211374
ENSG00000054598	FOXC1	TF	ENSG00000074047	GLI2	mRNA	TF-mRNA	NA	0.00211374
ENSG00000054598	FOXC1	TF	ENSG00000115738	ID2	mRNA	TF-mRNA	NA	0.00211374
ENSG00000054598	FOXC1	TF	ENSG00000135828	RNASEL	mRNA	TF-mRNA	NA	0.00211374
ENSG00000185630	PBX1	TF	ENSG00000160714	UBE2Q1	mRNA	TF-mRNA	NA	0.00211374
ENSG00000054598	FOXC1	TF	ENSG00000003147	ICA1	mRNA	TF-mRNA	NA	0.00211374
ENSG00000173757	STAT5B	TF	ENSG00000069020	MAST4	mRNA	TF-mRNA	NA	0.00211929
ENSG00000125347	IRF1	TF	ENSG00000196511	TPK1	mRNA	TF-mRNA	NA	0.00212325
ENSG00000185551	NR2F2	TF	ENSG00000134259	NGF	mRNA	TF-mRNA	NA	0.002127
ENSG00000054598	FOXC1	TF	ENSG00000177125	ZBTB34	mRNA	TF-mRNA	NA	0.00212941
ENSG00000125347	IRF1	TF	ENSG00000150051	MKX	mRNA	TF-mRNA	NA	0.00212941
ENSG00000054598	FOXC1	TF	ENSG00000080298	RFX3	mRNA	TF-mRNA	NA	0.00213936
ENSG00000054598	FOXC1	TF	ENSG00000136828	RALGPS1	mRNA	TF-mRNA	NA	0.00214691
ENSG00000082641	NFE2L1	TF	ENSG00000126561	STAT5A	mRNA	TF-mRNA	NA	0.00214742
ENSG00000054598	FOXC1	TF	ENSG00000135074	ADAM19	mRNA	TF-mRNA	NA	0.00214742
ENSG00000054598	FOXC1	TF	ENSG00000167971	CASKIN1	mRNA	TF-mRNA	NA	0.00214742
ENSG00000185551	NR2F2	TF	ENSG00000122756	CNTFR	mRNA	TF-mRNA	NA	0.00214742
ENSG00000112592	TBP	TF	ENSG00000166263	STXBP4	mRNA	TF-mRNA	NA	0.00215559
ENSG00000125347	IRF1	TF	ENSG00000170027	YWHAG	mRNA	TF-mRNA	NA	0.0021639
ENSG00000125347	IRF1	TF	ENSG00000158169	FANCC	mRNA	TF-mRNA	NA	0.0021639
ENSG00000126561	STAT5A	TF	ENSG00000118985	ELL2	mRNA	TF-mRNA	NA	0.0021639
ENSG00000054598	FOXC1	TF	ENSG00000169118	CSNK1G1	mRNA	TF-mRNA	NA	0.0021639
ENSG00000054598	FOXC1	TF	ENSG00000168216	LMBRD1	mRNA	TF-mRNA	NA	0.0021639
ENSG00000126561	STAT5A	TF	ENSG00000166016	ABTB2	mRNA	TF-mRNA	NA	0.0021639
ENSG00000082641	NFE2L1	TF	ENSG00000164663	USP49	mRNA	TF-mRNA	NA	0.0021639
ENSG00000125347	IRF1	TF	ENSG00000069020	MAST4	mRNA	TF-mRNA	NA	0.0021639
ENSG00000054598	FOXC1	TF	ENSG00000183671	GPR1	mRNA	TF-mRNA	NA	0.0021639
ENSG00000126561	STAT5A	TF	ENSG00000112715	VEGFA	mRNA	TF-mRNA	NA	0.0021639
ENSG00000054598	FOXC1	TF	ENSG00000109265	KIAA1211	mRNA	TF-mRNA	NA	0.0021639
ENSG00000054598	FOXC1	TF	ENSG00000170873	MTSS1	mRNA	TF-mRNA	NA	0.0021639
ENSG00000054598	FOXC1	TF	ENSG00000197157	SND1	mRNA	TF-mRNA	NA	0.0021639
ENSG00000150907	FOXO1	TF	ENSG00000083642	PDS5B	mRNA	TF-mRNA	NA	0.0021639
ENSG00000054598	FOXC1	TF	ENSG00000107036	KIAA1432	mRNA	TF-mRNA	NA	0.0021639
ENSG00000137273	FOXF2	TF	ENSG00000077063	CTTNBP2	mRNA	TF-mRNA	NA	0.00217028
ENSG00000054598	FOXC1	TF	ENSG00000102935	ZNF423	mRNA	TF-mRNA	NA	0.00218003
ENSG00000054598	FOXC1	TF	ENSG00000173821	RNF213	mRNA	TF-mRNA	NA	0.00218003
ENSG00000185551	NR2F2	TF	ENSG00000197122	SRC	mRNA	TF-mRNA	NA	0.00218003
ENSG00000185551	NR2F2	TF	ENSG00000171408	PDE7B	mRNA	TF-mRNA	NA	0.00218003
ENSG00000054598	FOXC1	TF	ENSG00000145990	GFOD1	mRNA	TF-mRNA	NA	0.00218356
ENSG00000125347	IRF1	TF	ENSG00000096060	FKBP5	mRNA	TF-mRNA	NA	0.00218356
ENSG00000054598	FOXC1	TF	ENSG00000030419	IKZF2	mRNA	TF-mRNA	NA	0.00218408
ENSG00000054598	FOXC1	TF	ENSG00000187391	MAGI2	mRNA	TF-mRNA	NA	0.00218408
ENSG00000106546	AHR	TF	hsa-let-7b-5p	hsa-let-7b-5p	miRNA	TF-miRNA	NA	0.00219931
ENSG00000126561	STAT5A	TF	ENSG00000163995	ABLIM2	mRNA	TF-mRNA	NA	0.00220419
ENSG00000054598	FOXC1	TF	ENSG00000161011	SQSTM1	mRNA	TF-mRNA	NA	0.0022058
ENSG00000257923	CUX1	TF	hsa-mir-615-3p	hsa-mir-615-3p	miRNA	TF-miRNA	NA	0.00221476
ENSG00000245848	CEBPA	TF	ENSG00000077063	CTTNBP2	mRNA	TF-mRNA	NA	0.00221703
ENSG00000082641	NFE2L1	TF	ENSG00000017427	IGF1	mRNA	TF-mRNA	NA	0.00221703
ENSG00000185630	PBX1	TF	ENSG00000081803	CADPS2	mRNA	TF-mRNA	NA	0.00221703
ENSG00000054598	FOXC1	TF	ENSG00000158813	EDA	mRNA	TF-mRNA	NA	0.00221703
ENSG00000125347	IRF1	TF	ENSG00000054654	SYNE2	mRNA	TF-mRNA	NA	0.00222527
ENSG00000054598	FOXC1	TF	ENSG00000106688	SLC1A1	mRNA	TF-mRNA	NA	0.00222527
ENSG00000162367	TAL1	TF	ENSG00000067715	SYT1	mRNA	TF-mRNA	NA	0.00222527
ENSG00000054598	FOXC1	TF	ENSG00000105376	ICAM5	mRNA	TF-mRNA	NA	0.00223165
ENSG00000185630	PBX1	TF	ENSG00000144535	DIS3L2	mRNA	TF-mRNA	NA	0.0022384
ENSG00000082641	NFE2L1	TF	ENSG00000040608	RTN4R	mRNA	TF-mRNA	NA	0.0022384
ENSG00000054598	FOXC1	TF	ENSG00000024862	CCDC28A	mRNA	TF-mRNA	NA	0.00224389
ENSG00000054598	FOXC1	TF	ENSG00000151892	GFRA1	mRNA	TF-mRNA	NA	0.00224625
ENSG00000185630	PBX1	TF	ENSG00000146555	SDK1	mRNA	TF-mRNA	NA	0.0022582
ENSG00000082641	NFE2L1	TF	ENSG00000115419	GLS	mRNA	TF-mRNA	NA	0.0022582
ENSG00000185551	NR2F2	TF	ENSG00000124788	ATXN1	mRNA	TF-mRNA	NA	0.00227541
ENSG00000126561	STAT5A	TF	ENSG00000120693	SMAD9	mRNA	TF-mRNA	NA	0.00228265
ENSG00000054598	FOXC1	TF	ENSG00000173482	PTPRM	mRNA	TF-mRNA	NA	0.00228454
ENSG00000185630	PBX1	TF	ENSG00000082438	COBLL1	mRNA	TF-mRNA	NA	0.00228454
ENSG00000185630	PBX1	TF	ENSG00000023171	GRAMD1B	mRNA	TF-mRNA	NA	0.00228454
ENSG00000125347	IRF1	TF	ENSG00000136514	RTP4	mRNA	TF-mRNA	NA	0.00228718
ENSG00000185630	PBX1	TF	ENSG00000156103	MMP16	mRNA	TF-mRNA	NA	0.00228718
ENSG00000054598	FOXC1	TF	ENSG00000187231	SESTD1	mRNA	TF-mRNA	NA	0.00228718
ENSG00000054598	FOXC1	TF	ENSG00000109452	INPP4B	mRNA	TF-mRNA	NA	0.00228982
ENSG00000054598	FOXC1	TF	ENSG00000198947	DMD	mRNA	TF-mRNA	NA	0.00229235
ENSG00000054598	FOXC1	TF	ENSG00000112559	MDFI	mRNA	TF-mRNA	NA	0.00229842
ENSG00000185551	NR2F2	TF	ENSG00000169635	HIC2	mRNA	TF-mRNA	NA	0.00231006
ENSG00000054598	FOXC1	TF	ENSG00000168497	SDPR	mRNA	TF-mRNA	NA	0.00231006
ENSG00000054598	FOXC1	TF	ENSG00000157933	SKI	mRNA	TF-mRNA	NA	0.00231006
ENSG00000082641	NFE2L1	TF	ENSG00000130338	TULP4	mRNA	TF-mRNA	NA	0.00231006
ENSG00000082641	NFE2L1	TF	ENSG00000187079	TEAD1	mRNA	TF-mRNA	NA	0.00231006
ENSG00000185551	NR2F2	TF	ENSG00000184347	SLIT3	mRNA	TF-mRNA	NA	0.00231006
ENSG00000110801	PSMD9	TF	hsa-mir-221-3p	hsa-mir-221-3p	miRNA	TF-miRNA	NA	0.00231049
ENSG00000125347	IRF1	TF	ENSG00000133401	PDZD2	mRNA	TF-mRNA	NA	0.00231421
ENSG00000185551	NR2F2	TF	ENSG00000204682	CASC10	mRNA	TF-mRNA	NA	0.00232238
ENSG00000054598	FOXC1	TF	ENSG00000182054	IDH2	mRNA	TF-mRNA	NA	0.00232454
ENSG00000082641	NFE2L1	TF	ENSG00000166526	ZNF3	mRNA	TF-mRNA	NA	0.00232899
ENSG00000185630	PBX1	TF	ENSG00000116128	BCL9	mRNA	TF-mRNA	NA	0.00233542
ENSG00000054598	FOXC1	TF	ENSG00000214753	HNRNPUL2	mRNA	TF-mRNA	NA	0.00233542
ENSG00000126561	STAT5A	TF	ENSG00000198964	SGMS1	mRNA	TF-mRNA	NA	0.00234899
ENSG00000054598	FOXC1	TF	ENSG00000102531	FNDC3A	mRNA	TF-mRNA	NA	0.0023628
ENSG00000108924	HLF	TF	ENSG00000122390	NAA60	mRNA	TF-mRNA	NA	0.0023628
ENSG00000054598	FOXC1	TF	ENSG00000167874	TMEM88	mRNA	TF-mRNA	NA	0.0023628
ENSG00000185551	NR2F2	TF	ENSG00000073711	PPP2R3A	mRNA	TF-mRNA	NA	0.00238731
ENSG00000054598	FOXC1	TF	ENSG00000079841	RIMS1	mRNA	TF-mRNA	NA	0.00238731
ENSG00000125347	IRF1	TF	ENSG00000054803	CBLN4	mRNA	TF-mRNA	NA	0.00238731
ENSG00000054598	FOXC1	TF	ENSG00000137764	MAP2K5	mRNA	TF-mRNA	NA	0.00238731
ENSG00000245848	CEBPA	TF	ENSG00000176463	SLCO3A1	mRNA	TF-mRNA	NA	0.00238731
ENSG00000132005	RFX1	TF	ENSG00000140548	ZNF710	mRNA	TF-mRNA	NA	0.00238731
ENSG00000185551	NR2F2	TF	ENSG00000178814	OPLAH	mRNA	TF-mRNA	NA	0.00238731
ENSG00000126561	STAT5A	TF	ENSG00000188158	NHS	mRNA	TF-mRNA	NA	0.00238731
ENSG00000185551	NR2F2	TF	ENSG00000153048	CARHSP1	mRNA	TF-mRNA	NA	0.00238731
ENSG00000185630	PBX1	TF	ENSG00000107443	CCNJ	mRNA	TF-mRNA	NA	0.00238731
ENSG00000054598	FOXC1	TF	ENSG00000048707	VPS13D	mRNA	TF-mRNA	NA	0.00238826
ENSG00000054598	FOXC1	TF	ENSG00000038382	TRIO	mRNA	TF-mRNA	NA	0.00238875
ENSG00000054598	FOXC1	TF	ENSG00000119950	MXI1	mRNA	TF-mRNA	NA	0.00239655
ENSG00000185630	PBX1	TF	ENSG00000166250	CLMP	mRNA	TF-mRNA	NA	0.00239655
ENSG00000185551	NR2F2	TF	ENSG00000107816	LZTS2	mRNA	TF-mRNA	NA	0.00240322
ENSG00000054598	FOXC1	TF	ENSG00000113649	TCERG1	mRNA	TF-mRNA	NA	0.002406
ENSG00000185551	NR2F2	TF	ENSG00000167535	CACNB3	mRNA	TF-mRNA	NA	0.00240694
ENSG00000126561	STAT5A	TF	ENSG00000123094	RASSF8	mRNA	TF-mRNA	NA	0.00241236
ENSG00000082641	NFE2L1	TF	ENSG00000007168	PAFAH1B1	mRNA	TF-mRNA	NA	0.00241236
ENSG00000125347	IRF1	TF	ENSG00000108684	ASIC2	mRNA	TF-mRNA	NA	0.00241236
ENSG00000054598	FOXC1	TF	ENSG00000182704	TSKU	mRNA	TF-mRNA	NA	0.00241236
ENSG00000082641	NFE2L1	TF	ENSG00000089060	SLC24A6	mRNA	TF-mRNA	NA	0.00241236
ENSG00000245848	CEBPA	TF	ENSG00000111859	NEDD9	mRNA	TF-mRNA	NA	0.00241236
ENSG00000173757	STAT5B	TF	ENSG00000197056	ZMYM1	mRNA	TF-mRNA	NA	0.002416
ENSG00000126561	STAT5A	TF	ENSG00000068024	HDAC4	mRNA	TF-mRNA	NA	0.00241874
ENSG00000126561	STAT5A	TF	ENSG00000159216	RUNX1	mRNA	TF-mRNA	NA	0.00242522
ENSG00000054598	FOXC1	TF	ENSG00000076716	GPC4	mRNA	TF-mRNA	NA	0.00243497
ENSG00000185551	NR2F2	TF	ENSG00000149489	ROM1	mRNA	TF-mRNA	NA	0.00243497
ENSG00000185630	PBX1	TF	ENSG00000123360	PDE1B	mRNA	TF-mRNA	NA	0.00244603
ENSG00000112658	SRF	TF	ENSG00000083642	PDS5B	mRNA	TF-mRNA	NA	0.00244614
ENSG00000054598	FOXC1	TF	ENSG00000049130	KITLG	mRNA	TF-mRNA	NA	0.00244614
ENSG00000125347	IRF1	TF	ENSG00000165655	ZNF503	mRNA	TF-mRNA	NA	0.0024497
ENSG00000125347	IRF1	TF	ENSG00000147642	SYBU	mRNA	TF-mRNA	NA	0.0024497
ENSG00000054598	FOXC1	TF	ENSG00000136720	HS6ST1	mRNA	TF-mRNA	NA	0.0024497
ENSG00000054598	FOXC1	TF	ENSG00000162377	SELRC1	mRNA	TF-mRNA	NA	0.0024497
ENSG00000185630	PBX1	TF	ENSG00000148120	C9orf3	mRNA	TF-mRNA	NA	0.0024497
ENSG00000185551	NR2F2	TF	ENSG00000006194	ZNF263	mRNA	TF-mRNA	NA	0.0024497
ENSG00000126561	STAT5A	TF	ENSG00000091490	SEL1L3	mRNA	TF-mRNA	NA	0.00245418
ENSG00000054598	FOXC1	TF	ENSG00000182389	CACNB4	mRNA	TF-mRNA	NA	0.00245641
ENSG00000054598	FOXC1	TF	ENSG00000004866	ST7	mRNA	TF-mRNA	NA	0.00245649
ENSG00000141905	NFIC	TF	hsa-mir-149-5p	hsa-mir-149-5p	miRNA	TF-miRNA	NA	0.00246172
ENSG00000054598	FOXC1	TF	ENSG00000137962	ARHGAP29	mRNA	TF-mRNA	NA	0.0024668
ENSG00000125347	IRF1	TF	ENSG00000104447	TRPS1	mRNA	TF-mRNA	NA	0.0024668
ENSG00000185551	NR2F2	TF	ENSG00000169398	PTK2	mRNA	TF-mRNA	NA	0.00246945
ENSG00000185630	PBX1	TF	ENSG00000151572	ANO4	mRNA	TF-mRNA	NA	0.00247665
ENSG00000185630	PBX1	TF	ENSG00000196511	TPK1	mRNA	TF-mRNA	NA	0.00248387
ENSG00000054598	FOXC1	TF	ENSG00000170624	SGCD	mRNA	TF-mRNA	NA	0.00249252
ENSG00000120738	EGR1	TF	ENSG00000131196	NFATC1	mRNA	TF-mRNA	NA	0.0024927
ENSG00000054598	FOXC1	TF	ENSG00000160746	ANO10	mRNA	TF-mRNA	NA	0.00249833
ENSG00000125347	IRF1	TF	ENSG00000172987	HPSE2	mRNA	TF-mRNA	NA	0.00249833
ENSG00000054598	FOXC1	TF	ENSG00000166439	RNF169	mRNA	TF-mRNA	NA	0.00249853
ENSG00000126561	STAT5A	TF	ENSG00000157353	FUK	mRNA	TF-mRNA	NA	0.00249853
ENSG00000054598	FOXC1	TF	ENSG00000108840	HDAC5	mRNA	TF-mRNA	NA	0.00249853
ENSG00000054598	FOXC1	TF	ENSG00000089692	LAG3	mRNA	TF-mRNA	NA	0.00249853
ENSG00000126561	STAT5A	TF	ENSG00000068354	TBC1D25	mRNA	TF-mRNA	NA	0.00250397
ENSG00000054598	FOXC1	TF	ENSG00000152818	UTRN	mRNA	TF-mRNA	NA	0.00251353
ENSG00000185551	NR2F2	TF	ENSG00000204991	SPIRE2	mRNA	TF-mRNA	NA	0.00252032
ENSG00000054598	FOXC1	TF	ENSG00000153956	CACNA2D1	mRNA	TF-mRNA	NA	0.00253192
ENSG00000054598	FOXC1	TF	ENSG00000140538	NTRK3	mRNA	TF-mRNA	NA	0.00253556
ENSG00000054598	FOXC1	TF	ENSG00000169814	BTD	mRNA	TF-mRNA	NA	0.00254263
ENSG00000150347	ARID5B	TF	ENSG00000165379	LRFN5	mRNA	TF-mRNA	NA	0.00255208
ENSG00000001167	NFYA	TF	hsa-mir-592	hsa-mir-592	miRNA	TF-miRNA	NA	0.00255731
ENSG00000126561	STAT5A	TF	ENSG00000188641	DPYD	mRNA	TF-mRNA	NA	0.00256268
ENSG00000185551	NR2F2	TF	ENSG00000197872	FAM49A	mRNA	TF-mRNA	NA	0.00256268
ENSG00000185630	PBX1	TF	ENSG00000069020	MAST4	mRNA	TF-mRNA	NA	0.00257358
ENSG00000126561	STAT5A	TF	ENSG00000072310	SREBF1	mRNA	TF-mRNA	NA	0.00257495
ENSG00000054598	FOXC1	TF	ENSG00000081014	AP4E1	mRNA	TF-mRNA	NA	0.00258452
ENSG00000185630	PBX1	TF	ENSG00000122756	CNTFR	mRNA	TF-mRNA	NA	0.00259208
ENSG00000185630	PBX1	TF	ENSG00000132359	RAP1GAP2	mRNA	TF-mRNA	NA	0.00259208
ENSG00000173757	STAT5B	TF	hsa-mir-15b-5p	hsa-mir-15b-5p	miRNA	TF-miRNA	NA	0.00260894
ENSG00000185630	PBX1	TF	ENSG00000106049	HIBADH	mRNA	TF-mRNA	NA	0.00261359
ENSG00000126561	STAT5A	TF	ENSG00000143947	RPS27A	mRNA	TF-mRNA	NA	0.00262149
ENSG00000054598	FOXC1	TF	ENSG00000162437	RAVER2	mRNA	TF-mRNA	NA	0.00262155
ENSG00000126561	STAT5A	TF	ENSG00000139083	ETV6	mRNA	TF-mRNA	NA	0.00262691
ENSG00000082641	NFE2L1	TF	ENSG00000155980	KIF5A	mRNA	TF-mRNA	NA	0.00262691
ENSG00000054598	FOXC1	TF	ENSG00000198846	TOX	mRNA	TF-mRNA	NA	0.00263214
ENSG00000054598	FOXC1	TF	ENSG00000153094	BCL2L11	mRNA	TF-mRNA	NA	0.00263989
ENSG00000185630	PBX1	TF	ENSG00000166532	RIMKLB	mRNA	TF-mRNA	NA	0.00264582
ENSG00000054598	FOXC1	TF	ENSG00000181722	ZBTB20	mRNA	TF-mRNA	NA	0.00264622
ENSG00000054598	FOXC1	TF	ENSG00000006715	VPS41	mRNA	TF-mRNA	NA	0.00265549
ENSG00000185630	PBX1	TF	ENSG00000005020	SKAP2	mRNA	TF-mRNA	NA	0.00265766
ENSG00000126561	STAT5A	TF	ENSG00000197959	DNM3	mRNA	TF-mRNA	NA	0.00265766
ENSG00000126561	STAT5A	TF	ENSG00000132394	EEFSEC	mRNA	TF-mRNA	NA	0.00265766
ENSG00000126561	STAT5A	TF	ENSG00000169379	ARL13B	mRNA	TF-mRNA	NA	0.00268732
ENSG00000054598	FOXC1	TF	ENSG00000101871	MID1	mRNA	TF-mRNA	NA	0.00269676
ENSG00000126561	STAT5A	TF	ENSG00000162415	ZSWIM5	mRNA	TF-mRNA	NA	0.00269676
ENSG00000126561	STAT5A	TF	ENSG00000171206	TRIM8	mRNA	TF-mRNA	NA	0.00271439
ENSG00000054598	FOXC1	TF	ENSG00000111424	VDR	mRNA	TF-mRNA	NA	0.00271439
ENSG00000126561	STAT5A	TF	ENSG00000102898	NUTF2	mRNA	TF-mRNA	NA	0.00271439
ENSG00000173757	STAT5B	TF	ENSG00000148655	C10orf11	mRNA	TF-mRNA	NA	0.00271439
ENSG00000125347	IRF1	TF	ENSG00000132549	VPS13B	mRNA	TF-mRNA	NA	0.00271439
ENSG00000054598	FOXC1	TF	ENSG00000133195	SLC39A11	mRNA	TF-mRNA	NA	0.00271439
ENSG00000082641	NFE2L1	TF	ENSG00000152076	CCDC74B	mRNA	TF-mRNA	NA	0.00272502
ENSG00000126561	STAT5A	TF	ENSG00000097007	ABL1	mRNA	TF-mRNA	NA	0.00272502
ENSG00000126561	STAT5A	TF	ENSG00000167971	CASKIN1	mRNA	TF-mRNA	NA	0.00272502
ENSG00000185630	PBX1	TF	ENSG00000141424	SLC39A6	mRNA	TF-mRNA	NA	0.00273482
ENSG00000054598	FOXC1	TF	ENSG00000186432	KPNA4	mRNA	TF-mRNA	NA	0.00273482
ENSG00000126561	STAT5A	TF	ENSG00000120549	KIAA1217	mRNA	TF-mRNA	NA	0.00273482
ENSG00000125347	IRF1	TF	ENSG00000154330	PGM5	mRNA	TF-mRNA	NA	0.00275379
ENSG00000126561	STAT5A	TF	ENSG00000124374	PAIP2B	mRNA	TF-mRNA	NA	0.00275379
ENSG00000054598	FOXC1	TF	ENSG00000151320	AKAP6	mRNA	TF-mRNA	NA	0.00275851
ENSG00000126561	STAT5A	TF	ENSG00000121413	ZSCAN18	mRNA	TF-mRNA	NA	0.00276397
ENSG00000054598	FOXC1	TF	ENSG00000137942	FNBP1L	mRNA	TF-mRNA	NA	0.00276397
ENSG00000185630	PBX1	TF	ENSG00000134369	NAV1	mRNA	TF-mRNA	NA	0.00276397
ENSG00000126561	STAT5A	TF	ENSG00000165175	MID1IP1	mRNA	TF-mRNA	NA	0.00276397
ENSG00000126561	STAT5A	TF	ENSG00000170873	MTSS1	mRNA	TF-mRNA	NA	0.00276397
ENSG00000132005	RFX1	TF	ENSG00000122390	NAA60	mRNA	TF-mRNA	NA	0.00276794
ENSG00000125347	IRF1	TF	ENSG00000137502	RAB30	mRNA	TF-mRNA	NA	0.00277634
ENSG00000173757	STAT5B	TF	ENSG00000168077	SCARA3	mRNA	TF-mRNA	NA	0.00277634
ENSG00000126561	STAT5A	TF	ENSG00000184156	KCNQ3	mRNA	TF-mRNA	NA	0.00277665
ENSG00000054598	FOXC1	TF	ENSG00000198673	FAM19A2	mRNA	TF-mRNA	NA	0.00277665
ENSG00000185630	PBX1	TF	ENSG00000073584	SMARCE1	mRNA	TF-mRNA	NA	0.00280044
ENSG00000125347	IRF1	TF	ENSG00000148655	C10orf11	mRNA	TF-mRNA	NA	0.00280044
ENSG00000126561	STAT5A	TF	ENSG00000102935	ZNF423	mRNA	TF-mRNA	NA	0.00280044
ENSG00000134323	MYCN	TF	hsa-mir-20a-5p	hsa-mir-20a-5p	miRNA	TF-miRNA	NA	0.00280161
ENSG00000185551	NR2F2	TF	ENSG00000168077	SCARA3	mRNA	TF-mRNA	NA	0.00280437
ENSG00000082641	NFE2L1	TF	ENSG00000169122	FAM110B	mRNA	TF-mRNA	NA	0.00281625
ENSG00000125347	IRF1	TF	ENSG00000108381	ASPA	mRNA	TF-mRNA	NA	0.00281625
ENSG00000082641	NFE2L1	TF	ENSG00000166402	TUB	mRNA	TF-mRNA	NA	0.00281625
ENSG00000054598	FOXC1	TF	ENSG00000165959	CLMN	mRNA	TF-mRNA	NA	0.00281716
ENSG00000054598	FOXC1	TF	ENSG00000131653	TRAF7	mRNA	TF-mRNA	NA	0.00281716
ENSG00000185551	NR2F2	TF	ENSG00000140479	PCSK6	mRNA	TF-mRNA	NA	0.0028183
ENSG00000126561	STAT5A	TF	ENSG00000082068	WDR70	mRNA	TF-mRNA	NA	0.0028183
ENSG00000054598	FOXC1	TF	ENSG00000149571	KIRREL3	mRNA	TF-mRNA	NA	0.0028183
ENSG00000185630	PBX1	TF	ENSG00000071205	ARHGAP10	mRNA	TF-mRNA	NA	0.0028183
ENSG00000125347	IRF1	TF	ENSG00000112699	GMDS	mRNA	TF-mRNA	NA	0.00282491
ENSG00000125347	IRF1	TF	ENSG00000172493	AFF1	mRNA	TF-mRNA	NA	0.00282491
ENSG00000054598	FOXC1	TF	ENSG00000164253	WDR41	mRNA	TF-mRNA	NA	0.00282491
ENSG00000125347	IRF1	TF	ENSG00000162631	NTNG1	mRNA	TF-mRNA	NA	0.00282491
ENSG00000054598	FOXC1	TF	ENSG00000101333	PLCB4	mRNA	TF-mRNA	NA	0.00282491
ENSG00000185551	NR2F2	TF	ENSG00000068745	IP6K2	mRNA	TF-mRNA	NA	0.00282491
ENSG00000126561	STAT5A	TF	ENSG00000164659	KIAA1324L	mRNA	TF-mRNA	NA	0.00282491
ENSG00000054598	FOXC1	TF	ENSG00000086061	DNAJA1	mRNA	TF-mRNA	NA	0.00282491
ENSG00000126561	STAT5A	TF	ENSG00000158813	EDA	mRNA	TF-mRNA	NA	0.00282491
ENSG00000054598	FOXC1	TF	ENSG00000156110	ADK	mRNA	TF-mRNA	NA	0.00282491
ENSG00000054598	FOXC1	TF	ENSG00000113361	CDH6	mRNA	TF-mRNA	NA	0.00282491
ENSG00000185630	PBX1	TF	ENSG00000184347	SLIT3	mRNA	TF-mRNA	NA	0.00282491
ENSG00000125347	IRF1	TF	ENSG00000125944	HNRNPR	mRNA	TF-mRNA	NA	0.00282831
ENSG00000126561	STAT5A	TF	ENSG00000140022	STON2	mRNA	TF-mRNA	NA	0.00283157
ENSG00000125347	IRF1	TF	ENSG00000182168	UNC5C	mRNA	TF-mRNA	NA	0.00283157
ENSG00000054598	FOXC1	TF	ENSG00000124406	ATP8A1	mRNA	TF-mRNA	NA	0.0028356
ENSG00000112592	TBP	TF	ENSG00000005073	HOXA11	mRNA	TF-mRNA	NA	0.00285679
ENSG00000185630	PBX1	TF	ENSG00000123607	TTC21B	mRNA	TF-mRNA	NA	0.00286493
ENSG00000054598	FOXC1	TF	ENSG00000057657	PRDM1	mRNA	TF-mRNA	NA	0.00286859
ENSG00000125347	IRF1	TF	ENSG00000140479	PCSK6	mRNA	TF-mRNA	NA	0.00287141
ENSG00000125347	IRF1	TF	ENSG00000012660	ELOVL5	mRNA	TF-mRNA	NA	0.00287141
ENSG00000054598	FOXC1	TF	ENSG00000107518	ATRNL1	mRNA	TF-mRNA	NA	0.00287993
ENSG00000054598	FOXC1	TF	ENSG00000091656	ZFHX4	mRNA	TF-mRNA	NA	0.00287993
ENSG00000126561	STAT5A	TF	ENSG00000143126	CELSR2	mRNA	TF-mRNA	NA	0.00287993
ENSG00000185630	PBX1	TF	ENSG00000108684	ASIC2	mRNA	TF-mRNA	NA	0.0029037
ENSG00000054598	FOXC1	TF	ENSG00000170745	KCNS3	mRNA	TF-mRNA	NA	0.0029037
ENSG00000054598	FOXC1	TF	ENSG00000131504	DIAPH1	mRNA	TF-mRNA	NA	0.0029037
ENSG00000185551	NR2F2	TF	ENSG00000112249	ASCC3	mRNA	TF-mRNA	NA	0.0029037
ENSG00000126561	STAT5A	TF	ENSG00000119912	IDE	mRNA	TF-mRNA	NA	0.0029037
ENSG00000150907	FOXO1	TF	ENSG00000077063	CTTNBP2	mRNA	TF-mRNA	NA	0.0029037
ENSG00000126561	STAT5A	TF	ENSG00000118197	DDX59	mRNA	TF-mRNA	NA	0.00290598
ENSG00000185630	PBX1	TF	ENSG00000205683	DPF3	mRNA	TF-mRNA	NA	0.00290598
ENSG00000054598	FOXC1	TF	ENSG00000125675	GRIA3	mRNA	TF-mRNA	NA	0.00290598
ENSG00000126561	STAT5A	TF	ENSG00000147140	NONO	mRNA	TF-mRNA	NA	0.00290598
ENSG00000054598	FOXC1	TF	ENSG00000138696	BMPR1B	mRNA	TF-mRNA	NA	0.00290598
ENSG00000054598	FOXC1	TF	ENSG00000179603	GRM8	mRNA	TF-mRNA	NA	0.00291014
ENSG00000054598	FOXC1	TF	ENSG00000068383	INPP5A	mRNA	TF-mRNA	NA	0.00291822
ENSG00000115966	ATF2	TF	ENSG00000136717	BIN1	mRNA	TF-mRNA	NA	0.00291822
ENSG00000054598	FOXC1	TF	ENSG00000120675	DNAJC15	mRNA	TF-mRNA	NA	0.00291822
ENSG00000143995	MEIS1	TF	ENSG00000162692	VCAM1	mRNA	TF-mRNA	NA	0.00291822
ENSG00000054598	FOXC1	TF	ENSG00000081189	MEF2C	mRNA	TF-mRNA	NA	0.00291822
ENSG00000054598	FOXC1	TF	ENSG00000184985	SORCS2	mRNA	TF-mRNA	NA	0.00291822
ENSG00000185630	PBX1	TF	ENSG00000138709	LARP1B	mRNA	TF-mRNA	NA	0.00291822
ENSG00000054598	FOXC1	TF	ENSG00000124831	LRRFIP1	mRNA	TF-mRNA	NA	0.00291822
ENSG00000185122	HSF1	TF	ENSG00000152582	SPEF2	mRNA	TF-mRNA	NA	0.00292758
ENSG00000185630	PBX1	TF	ENSG00000177283	FZD8	mRNA	TF-mRNA	NA	0.00294297
ENSG00000054598	FOXC1	TF	ENSG00000106031	HOXA13	mRNA	TF-mRNA	NA	0.00294297
ENSG00000054598	FOXC1	TF	ENSG00000135333	EPHA7	mRNA	TF-mRNA	NA	0.00294297
ENSG00000054598	FOXC1	TF	ENSG00000185261	KIAA0825	mRNA	TF-mRNA	NA	0.00294598
ENSG00000125347	IRF1	TF	ENSG00000112249	ASCC3	mRNA	TF-mRNA	NA	0.00294598
ENSG00000185630	PBX1	TF	ENSG00000137872	SEMA6D	mRNA	TF-mRNA	NA	0.00294964
ENSG00000126561	STAT5A	TF	ENSG00000185008	ROBO2	mRNA	TF-mRNA	NA	0.00294964
ENSG00000054598	FOXC1	TF	ENSG00000144229	THSD7B	mRNA	TF-mRNA	NA	0.00294964
ENSG00000185630	PBX1	TF	ENSG00000104447	TRPS1	mRNA	TF-mRNA	NA	0.00294964
ENSG00000054598	FOXC1	TF	ENSG00000146950	SHROOM2	mRNA	TF-mRNA	NA	0.00294964
ENSG00000054598	FOXC1	TF	ENSG00000163053	SLC16A14	mRNA	TF-mRNA	NA	0.00294964
ENSG00000054598	FOXC1	TF	ENSG00000187860	CCDC157	mRNA	TF-mRNA	NA	0.00295296
ENSG00000054598	FOXC1	TF	ENSG00000127329	PTPRB	mRNA	TF-mRNA	NA	0.00295296
ENSG00000054598	FOXC1	TF	ENSG00000180901	KCTD2	mRNA	TF-mRNA	NA	0.00295296
ENSG00000100393	EP300	TF	ENSG00000196730	DAPK1	mRNA	TF-mRNA	NA	0.00295296
ENSG00000054598	FOXC1	TF	ENSG00000157445	CACNA2D3	mRNA	TF-mRNA	NA	0.0029588
ENSG00000054598	FOXC1	TF	ENSG00000168386	FILIP1L	mRNA	TF-mRNA	NA	0.00296258
ENSG00000185551	NR2F2	TF	ENSG00000134769	DTNA	mRNA	TF-mRNA	NA	0.00296922
ENSG00000185630	PBX1	TF	ENSG00000153976	HS3ST3A1	mRNA	TF-mRNA	NA	0.00297113
ENSG00000054598	FOXC1	TF	ENSG00000106554	CHCHD3	mRNA	TF-mRNA	NA	0.00297113
ENSG00000185630	PBX1	TF	ENSG00000172987	HPSE2	mRNA	TF-mRNA	NA	0.00297113
ENSG00000054598	FOXC1	TF	ENSG00000206561	COLQ	mRNA	TF-mRNA	NA	0.00297113
ENSG00000054598	FOXC1	TF	ENSG00000188554	NBR1	mRNA	TF-mRNA	NA	0.00297113
ENSG00000054598	FOXC1	TF	ENSG00000119844	AFTPH	mRNA	TF-mRNA	NA	0.00299518
ENSG00000173757	STAT5B	TF	ENSG00000111110	PPM1H	mRNA	TF-mRNA	NA	0.00299871
ENSG00000054598	FOXC1	TF	ENSG00000065978	YBX1	mRNA	TF-mRNA	NA	0.00299871
ENSG00000054598	FOXC1	TF	ENSG00000182224	CYB5D1	mRNA	TF-mRNA	NA	0.00299871
ENSG00000185630	PBX1	TF	ENSG00000163399	ATP1A1	mRNA	TF-mRNA	NA	0.00299871
ENSG00000173757	STAT5B	TF	ENSG00000145675	PIK3R1	mRNA	TF-mRNA	NA	0.00299871
ENSG00000136997	MYC	TF	ENSG00000113615	SEC24A	mRNA	TF-mRNA	NA	0.00299871
ENSG00000054598	FOXC1	TF	ENSG00000271614	LINC00936	mRNA	TF-mRNA	NA	0.00301005
ENSG00000126561	STAT5A	TF	ENSG00000073792	IGF2BP2	mRNA	TF-mRNA	NA	0.00301256
ENSG00000054598	FOXC1	TF	ENSG00000113851	CRBN	mRNA	TF-mRNA	NA	0.00301745
ENSG00000133740	E2F5	TF	hsa-mir-429	hsa-mir-429	miRNA	TF-miRNA	NA	0.00303042
ENSG00000123908	AGO2	TF	hsa-let-7g-5p	hsa-let-7g-5p	miRNA	TF-miRNA	NA	0.00303042
ENSG00000054598	FOXC1	TF	ENSG00000116106	EPHA4	mRNA	TF-mRNA	NA	0.00304826
ENSG00000054598	FOXC1	TF	ENSG00000118946	PCDH17	mRNA	TF-mRNA	NA	0.00304826
ENSG00000054598	FOXC1	TF	ENSG00000085276	MECOM	mRNA	TF-mRNA	NA	0.00304826
ENSG00000140009	ESR2	TF	hsa-mir-23b-3p	hsa-mir-23b-3p	miRNA	TF-miRNA	NA	0.00306109
ENSG00000118217	ATF6	TF	ENSG00000196730	DAPK1	mRNA	TF-mRNA	NA	0.00306647
ENSG00000112592	TBP	TF	ENSG00000183023	SLC8A1	mRNA	TF-mRNA	NA	0.00306647
ENSG00000185630	PBX1	TF	ENSG00000111860	CEP85L	mRNA	TF-mRNA	NA	0.00306647
ENSG00000054598	FOXC1	TF	ENSG00000165288	BRWD3	mRNA	TF-mRNA	NA	0.00306647
ENSG00000054598	FOXC1	TF	ENSG00000092295	TGM1	mRNA	TF-mRNA	NA	0.0030955
ENSG00000054598	FOXC1	TF	ENSG00000144426	NBEAL1	mRNA	TF-mRNA	NA	0.00310218
ENSG00000112592	TBP	TF	ENSG00000164946	FREM1	mRNA	TF-mRNA	NA	0.00310958
ENSG00000072310	SREBF1	TF	hsa-let-7g-5p	hsa-let-7g-5p	miRNA	TF-miRNA	NA	0.00311431
ENSG00000171862	PTEN	TF	hsa-mir-22-3p	hsa-mir-22-3p	miRNA	TF-miRNA	NA	0.00311431
ENSG00000162367	TAL1	TF	hsa-mir-150-5p	hsa-mir-150-5p	miRNA	TF-miRNA	NA	0.00312777
ENSG00000173039	RELA	TF	hsa-mir-155-5p	hsa-mir-155-5p	miRNA	TF-miRNA	NA	0.00312777
ENSG00000185551	NR2F2	TF	ENSG00000138193	PLCE1	mRNA	TF-mRNA	NA	0.00313676
ENSG00000054598	FOXC1	TF	ENSG00000142871	CYR61	mRNA	TF-mRNA	NA	0.00313676
ENSG00000126561	STAT5A	TF	ENSG00000141179	PCTP	mRNA	TF-mRNA	NA	0.00313676
ENSG00000054598	FOXC1	TF	ENSG00000118515	SGK1	mRNA	TF-mRNA	NA	0.00313729
ENSG00000054598	FOXC1	TF	ENSG00000181826	RELL1	mRNA	TF-mRNA	NA	0.00313729
ENSG00000126561	STAT5A	TF	ENSG00000185274	WBSCR17	mRNA	TF-mRNA	NA	0.00313729
ENSG00000185551	NR2F2	TF	ENSG00000143995	MEIS1	mRNA	TF-mRNA	NA	0.00313729
ENSG00000123908	AGO2	TF	hsa-let-7a-5p	hsa-let-7a-5p	miRNA	TF-miRNA	NA	0.00313738
ENSG00000173039	RELA	TF	hsa-mir-497-5p	hsa-mir-497-5p	miRNA	TF-miRNA	NA	0.00313738
ENSG00000054598	FOXC1	TF	ENSG00000112964	GHR	mRNA	TF-mRNA	NA	0.00314136
ENSG00000054598	FOXC1	TF	ENSG00000134121	CHL1	mRNA	TF-mRNA	NA	0.00314253
ENSG00000126561	STAT5A	TF	ENSG00000099364	FBXL19	mRNA	TF-mRNA	NA	0.00314253
ENSG00000126561	STAT5A	TF	ENSG00000152127	MGAT5	mRNA	TF-mRNA	NA	0.00314253
ENSG00000126561	STAT5A	TF	ENSG00000156299	TIAM1	mRNA	TF-mRNA	NA	0.00314291
ENSG00000054598	FOXC1	TF	ENSG00000140280	LYSMD2	mRNA	TF-mRNA	NA	0.00314332
ENSG00000054598	FOXC1	TF	ENSG00000188559	RALGAPA2	mRNA	TF-mRNA	NA	0.00314332
ENSG00000054598	FOXC1	TF	ENSG00000175048	ZDHHC14	mRNA	TF-mRNA	NA	0.00316281
ENSG00000054598	FOXC1	TF	ENSG00000132334	PTPRE	mRNA	TF-mRNA	NA	0.00316613
ENSG00000150907	FOXO1	TF	ENSG00000111859	NEDD9	mRNA	TF-mRNA	NA	0.00316613
ENSG00000115966	ATF2	TF	ENSG00000108797	CNTNAP1	mRNA	TF-mRNA	NA	0.00316613
ENSG00000054598	FOXC1	TF	ENSG00000120458	MSANTD2	mRNA	TF-mRNA	NA	0.00316613
ENSG00000125347	IRF1	TF	ENSG00000206052	DOK6	mRNA	TF-mRNA	NA	0.00316613
ENSG00000054598	FOXC1	TF	ENSG00000123572	NRK	mRNA	TF-mRNA	NA	0.00316613
ENSG00000125347	IRF1	TF	ENSG00000076356	PLXNA2	mRNA	TF-mRNA	NA	0.00316613
ENSG00000082641	NFE2L1	TF	ENSG00000113282	CLINT1	mRNA	TF-mRNA	NA	0.00316613
ENSG00000185551	NR2F2	TF	ENSG00000173068	BNC2	mRNA	TF-mRNA	NA	0.00316613
ENSG00000126561	STAT5A	TF	ENSG00000176697	BDNF	mRNA	TF-mRNA	NA	0.00316613
ENSG00000054598	FOXC1	TF	ENSG00000125246	CLYBL	mRNA	TF-mRNA	NA	0.00316987
ENSG00000185551	NR2F2	TF	ENSG00000147257	GPC3	mRNA	TF-mRNA	NA	0.00316987
ENSG00000090447	TFAP4	TF	ENSG00000162065	TBC1D24	mRNA	TF-mRNA	NA	0.00316987
ENSG00000054598	FOXC1	TF	ENSG00000116679	IVNS1ABP	mRNA	TF-mRNA	NA	0.00318896
ENSG00000125347	IRF1	TF	ENSG00000143995	MEIS1	mRNA	TF-mRNA	NA	0.00319254
ENSG00000054598	FOXC1	TF	ENSG00000154217	PITPNC1	mRNA	TF-mRNA	NA	0.00319946
ENSG00000054598	FOXC1	TF	ENSG00000213463	SYNJ2BP	mRNA	TF-mRNA	NA	0.00320191
ENSG00000185630	PBX1	TF	ENSG00000132549	VPS13B	mRNA	TF-mRNA	NA	0.00320625
ENSG00000112592	TBP	TF	ENSG00000183722	LHFP	mRNA	TF-mRNA	NA	0.00322213
ENSG00000125347	IRF1	TF	ENSG00000144567	FAM134A	mRNA	TF-mRNA	NA	0.00322213
ENSG00000054598	FOXC1	TF	ENSG00000104490	NCALD	mRNA	TF-mRNA	NA	0.00322213
ENSG00000100811	YY1	TF	ENSG00000111859	NEDD9	mRNA	TF-mRNA	NA	0.00322355
ENSG00000115966	ATF2	TF	ENSG00000162065	TBC1D24	mRNA	TF-mRNA	NA	0.00322355
ENSG00000185630	PBX1	TF	ENSG00000144136	SLC20A1	mRNA	TF-mRNA	NA	0.00322355
ENSG00000112592	TBP	TF	ENSG00000156650	KAT6B	mRNA	TF-mRNA	NA	0.00322355
ENSG00000082641	NFE2L1	TF	ENSG00000017483	SLC38A5	mRNA	TF-mRNA	NA	0.00323062
ENSG00000141905	NFIC	TF	hsa-mir-382-5p	hsa-mir-382-5p	miRNA	TF-miRNA	NA	0.00324699
ENSG00000054598	FOXC1	TF	ENSG00000184903	IMMP2L	mRNA	TF-mRNA	NA	0.00326026
ENSG00000054598	FOXC1	TF	ENSG00000185070	FLRT2	mRNA	TF-mRNA	NA	0.00326026
ENSG00000125347	IRF1	TF	ENSG00000166848	TERF2IP	mRNA	TF-mRNA	NA	0.00326026
ENSG00000125347	IRF1	TF	ENSG00000182985	CADM1	mRNA	TF-mRNA	NA	0.00326527
ENSG00000185551	NR2F2	TF	ENSG00000168542	COL3A1	mRNA	TF-mRNA	NA	0.00326655
ENSG00000065970	FOXJ2	TF	ENSG00000002933	TMEM176A	mRNA	TF-mRNA	NA	0.00326655
ENSG00000054598	FOXC1	TF	ENSG00000049759	NEDD4L	mRNA	TF-mRNA	NA	0.00326655
ENSG00000054598	FOXC1	TF	ENSG00000229117	RPL41	mRNA	TF-mRNA	NA	0.00326655
ENSG00000082641	NFE2L1	TF	ENSG00000198121	LPAR1	mRNA	TF-mRNA	NA	0.00326655
ENSG00000115966	ATF2	TF	ENSG00000131196	NFATC1	mRNA	TF-mRNA	NA	0.00326814
ENSG00000054598	FOXC1	TF	ENSG00000153066	TXNDC11	mRNA	TF-mRNA	NA	0.00326814
ENSG00000185551	NR2F2	TF	ENSG00000168487	BMP1	mRNA	TF-mRNA	NA	0.00327156
ENSG00000054598	FOXC1	TF	ENSG00000003402	CFLAR	mRNA	TF-mRNA	NA	0.00327319
ENSG00000126561	STAT5A	TF	ENSG00000149451	ADAM33	mRNA	TF-mRNA	NA	0.00327495
ENSG00000185630	PBX1	TF	ENSG00000166068	SPRED1	mRNA	TF-mRNA	NA	0.00328343
ENSG00000054598	FOXC1	TF	ENSG00000107854	TNKS2	mRNA	TF-mRNA	NA	0.00328343
ENSG00000054598	FOXC1	TF	ENSG00000151967	SCHIP1	mRNA	TF-mRNA	NA	0.00328343
ENSG00000054598	FOXC1	TF	ENSG00000086598	TMED2	mRNA	TF-mRNA	NA	0.00328343
ENSG00000126561	STAT5A	TF	ENSG00000078269	SYNJ2	mRNA	TF-mRNA	NA	0.00328343
ENSG00000125347	IRF1	TF	ENSG00000171862	PTEN	mRNA	TF-mRNA	NA	0.00328659
ENSG00000185630	PBX1	TF	ENSG00000172156	CCL11	mRNA	TF-mRNA	NA	0.00328659
ENSG00000125347	IRF1	TF	ENSG00000138639	ARHGAP24	mRNA	TF-mRNA	NA	0.00328659
ENSG00000054598	FOXC1	TF	ENSG00000169554	ZEB2	mRNA	TF-mRNA	NA	0.00328988
ENSG00000185630	PBX1	TF	ENSG00000148655	C10orf11	mRNA	TF-mRNA	NA	0.0032918
ENSG00000054598	FOXC1	TF	ENSG00000004864	SLC25A13	mRNA	TF-mRNA	NA	0.00331204
ENSG00000185630	PBX1	TF	ENSG00000083123	BCKDHB	mRNA	TF-mRNA	NA	0.00331795
ENSG00000141905	NFIC	TF	hsa-mir-374b-5p	hsa-mir-374b-5p	miRNA	TF-miRNA	NA	0.00333057
ENSG00000115966	ATF2	TF	hsa-mir-28-5p	hsa-mir-28-5p	miRNA	TF-miRNA	NA	0.00333057
ENSG00000054598	FOXC1	TF	ENSG00000145819	ARHGAP26	mRNA	TF-mRNA	NA	0.00333149
ENSG00000054598	FOXC1	TF	ENSG00000064692	SNCAIP	mRNA	TF-mRNA	NA	0.00333541
ENSG00000054598	FOXC1	TF	ENSG00000165072	MAMDC2	mRNA	TF-mRNA	NA	0.00333541
ENSG00000082641	NFE2L1	TF	ENSG00000115041	KCNIP3	mRNA	TF-mRNA	NA	0.00333541
ENSG00000054598	FOXC1	TF	ENSG00000132792	CTNNBL1	mRNA	TF-mRNA	NA	0.00333541
ENSG00000126561	STAT5A	TF	ENSG00000137133	HINT2	mRNA	TF-mRNA	NA	0.00333541
ENSG00000185630	PBX1	TF	ENSG00000135914	HTR2B	mRNA	TF-mRNA	NA	0.00333541
ENSG00000132005	RFX1	TF	ENSG00000106617	PRKAG2	mRNA	TF-mRNA	NA	0.00333797
ENSG00000054598	FOXC1	TF	ENSG00000106772	PRUNE2	mRNA	TF-mRNA	NA	0.00333843
ENSG00000054598	FOXC1	TF	ENSG00000060718	COL11A1	mRNA	TF-mRNA	NA	0.00333843
ENSG00000054598	FOXC1	TF	ENSG00000185774	KCNIP4	mRNA	TF-mRNA	NA	0.00333843
ENSG00000054598	FOXC1	TF	ENSG00000138411	HECW2	mRNA	TF-mRNA	NA	0.00334055
ENSG00000054598	FOXC1	TF	ENSG00000144674	GOLGA4	mRNA	TF-mRNA	NA	0.00334055
ENSG00000126561	STAT5A	TF	ENSG00000181722	ZBTB20	mRNA	TF-mRNA	NA	0.00334055
ENSG00000054598	FOXC1	TF	ENSG00000184564	SLITRK6	mRNA	TF-mRNA	NA	0.00335347
ENSG00000185630	PBX1	TF	ENSG00000162631	NTNG1	mRNA	TF-mRNA	NA	0.00335347
ENSG00000112242	E2F3	TF	hsa-mir-196b-5p	hsa-mir-196b-5p	miRNA	TF-miRNA	NA	0.00335776
ENSG00000141905	NFIC	TF	hsa-mir-22-3p	hsa-mir-22-3p	miRNA	TF-miRNA	NA	0.00335776
ENSG00000054598	FOXC1	TF	ENSG00000075539	FRYL	mRNA	TF-mRNA	NA	0.00335834
ENSG00000177606	JUN	TF	hsa-mir-195-5p	hsa-mir-195-5p	miRNA	TF-miRNA	NA	0.0033669
ENSG00000054598	FOXC1	TF	ENSG00000025156	HSF2	mRNA	TF-mRNA	NA	0.00336744
ENSG00000185630	PBX1	TF	ENSG00000182168	UNC5C	mRNA	TF-mRNA	NA	0.00337154
ENSG00000109320	NFKB1	TF	hsa-mir-195-5p	hsa-mir-195-5p	miRNA	TF-miRNA	NA	0.00337465
ENSG00000109320	NFKB1	TF	hsa-mir-29b-3p	hsa-mir-29b-3p	miRNA	TF-miRNA	NA	0.00337508
ENSG00000141905	NFIC	TF	hsa-mir-139-5p	hsa-mir-139-5p	miRNA	TF-miRNA	NA	0.00337529
ENSG00000140009	ESR2	TF	hsa-mir-27b-3p	hsa-mir-27b-3p	miRNA	TF-miRNA	NA	0.00337529
ENSG00000141905	NFIC	TF	hsa-mir-200a-3p	hsa-mir-200a-3p	miRNA	TF-miRNA	NA	0.00337529
ENSG00000125347	IRF1	TF	ENSG00000147202	DIAPH2	mRNA	TF-mRNA	NA	0.00340038
ENSG00000125347	IRF1	TF	ENSG00000109762	SNX25	mRNA	TF-mRNA	NA	0.00340723
ENSG00000126561	STAT5A	TF	ENSG00000170340	B3GNT2	mRNA	TF-mRNA	NA	0.00340723
ENSG00000054598	FOXC1	TF	ENSG00000174938	SEZ6L2	mRNA	TF-mRNA	NA	0.00340723
ENSG00000082641	NFE2L1	TF	ENSG00000164597	COG5	mRNA	TF-mRNA	NA	0.00340723
ENSG00000082641	NFE2L1	TF	ENSG00000110436	SLC1A2	mRNA	TF-mRNA	NA	0.00340723
ENSG00000141905	NFIC	TF	hsa-mir-200c-3p	hsa-mir-200c-3p	miRNA	TF-miRNA	NA	0.00341224
ENSG00000126561	STAT5A	TF	ENSG00000067167	TRAM1	mRNA	TF-mRNA	NA	0.00342335
ENSG00000185551	NR2F2	TF	ENSG00000044524	EPHA3	mRNA	TF-mRNA	NA	0.00342379
ENSG00000082641	NFE2L1	TF	ENSG00000142208	AKT1	mRNA	TF-mRNA	NA	0.00342379
ENSG00000173757	STAT5B	TF	ENSG00000120594	PLXDC2	mRNA	TF-mRNA	NA	0.00342379
ENSG00000054598	FOXC1	TF	ENSG00000188529	SRSF10	mRNA	TF-mRNA	NA	0.00342379
ENSG00000126561	STAT5A	TF	ENSG00000011332	DPF1	mRNA	TF-mRNA	NA	0.00342379
ENSG00000125347	IRF1	TF	ENSG00000185352	HS6ST3	mRNA	TF-mRNA	NA	0.00342379
ENSG00000185551	NR2F2	TF	ENSG00000107902	LHPP	mRNA	TF-mRNA	NA	0.00342379
ENSG00000054598	FOXC1	TF	ENSG00000180815	MAP3K15	mRNA	TF-mRNA	NA	0.00343349
ENSG00000054598	FOXC1	TF	ENSG00000166592	RRAD	mRNA	TF-mRNA	NA	0.00343871
ENSG00000054598	FOXC1	TF	ENSG00000166387	PPFIBP2	mRNA	TF-mRNA	NA	0.00343955
ENSG00000054598	FOXC1	TF	ENSG00000158796	DEDD	mRNA	TF-mRNA	NA	0.00346071
ENSG00000054598	FOXC1	TF	ENSG00000133858	ZFC3H1	mRNA	TF-mRNA	NA	0.00346071
ENSG00000054598	FOXC1	TF	ENSG00000167081	PBX3	mRNA	TF-mRNA	NA	0.00346071
ENSG00000185630	PBX1	TF	ENSG00000153046	CDYL	mRNA	TF-mRNA	NA	0.0034608
ENSG00000054598	FOXC1	TF	ENSG00000151553	FAM160B1	mRNA	TF-mRNA	NA	0.00348184
ENSG00000185551	NR2F2	TF	ENSG00000072071	LPHN1	mRNA	TF-mRNA	NA	0.00348758
ENSG00000082641	NFE2L1	TF	ENSG00000077684	PHF17	mRNA	TF-mRNA	NA	0.00349604
ENSG00000054598	FOXC1	TF	ENSG00000117713	ARID1A	mRNA	TF-mRNA	NA	0.00349604
ENSG00000054598	FOXC1	TF	ENSG00000138381	ASNSD1	mRNA	TF-mRNA	NA	0.00349604
ENSG00000054598	FOXC1	TF	ENSG00000137513	NARS2	mRNA	TF-mRNA	NA	0.00349604
ENSG00000185551	NR2F2	TF	ENSG00000148848	ADAM12	mRNA	TF-mRNA	NA	0.00350792
ENSG00000054598	FOXC1	TF	ENSG00000135363	LMO2	mRNA	TF-mRNA	NA	0.00351262
ENSG00000132005	RFX1	TF	ENSG00000131409	LRRC4B	mRNA	TF-mRNA	NA	0.00351262
ENSG00000108924	HLF	TF	ENSG00000118961	C2orf43	mRNA	TF-mRNA	NA	0.00351262
ENSG00000054598	FOXC1	TF	ENSG00000186472	PCLO	mRNA	TF-mRNA	NA	0.00352067
ENSG00000054598	FOXC1	TF	ENSG00000183011	LSMD1	mRNA	TF-mRNA	NA	0.00352195
ENSG00000054598	FOXC1	TF	ENSG00000120833	SOCS2	mRNA	TF-mRNA	NA	0.00352897
ENSG00000126561	STAT5A	TF	ENSG00000142949	PTPRF	mRNA	TF-mRNA	NA	0.00352932
ENSG00000054598	FOXC1	TF	ENSG00000064309	CDON	mRNA	TF-mRNA	NA	0.00353108
ENSG00000054598	FOXC1	TF	ENSG00000140557	ST8SIA2	mRNA	TF-mRNA	NA	0.00353631
ENSG00000185630	PBX1	TF	ENSG00000160216	AGPAT3	mRNA	TF-mRNA	NA	0.00353631
ENSG00000126561	STAT5A	TF	ENSG00000173818	ENDOV	mRNA	TF-mRNA	NA	0.00354189
ENSG00000126561	STAT5A	TF	ENSG00000152601	MBNL1	mRNA	TF-mRNA	NA	0.00354189
ENSG00000054598	FOXC1	TF	ENSG00000186642	PDE2A	mRNA	TF-mRNA	NA	0.00355406
ENSG00000054598	FOXC1	TF	ENSG00000156218	ADAMTSL3	mRNA	TF-mRNA	NA	0.00356357
ENSG00000054598	FOXC1	TF	ENSG00000126217	MCF2L	mRNA	TF-mRNA	NA	0.00356357
ENSG00000082641	NFE2L1	TF	ENSG00000158458	NRG2	mRNA	TF-mRNA	NA	0.00356357
ENSG00000126561	STAT5A	TF	ENSG00000165959	CLMN	mRNA	TF-mRNA	NA	0.00356357
ENSG00000125347	IRF1	TF	ENSG00000159579	RSPRY1	mRNA	TF-mRNA	NA	0.00356357
ENSG00000173757	STAT5B	TF	ENSG00000196284	SUPT3H	mRNA	TF-mRNA	NA	0.00356357
ENSG00000126561	STAT5A	TF	ENSG00000149571	KIRREL3	mRNA	TF-mRNA	NA	0.00356357
ENSG00000125347	IRF1	TF	ENSG00000151835	SACS	mRNA	TF-mRNA	NA	0.00356357
ENSG00000054598	FOXC1	TF	ENSG00000138738	PRDM5	mRNA	TF-mRNA	NA	0.00356357
ENSG00000082641	NFE2L1	TF	ENSG00000123505	AMD1	mRNA	TF-mRNA	NA	0.00356357
ENSG00000126561	STAT5A	TF	ENSG00000143341	HMCN1	mRNA	TF-mRNA	NA	0.00356357
ENSG00000126561	STAT5A	TF	ENSG00000167994	RAB3IL1	mRNA	TF-mRNA	NA	0.00356357
ENSG00000125347	IRF1	TF	ENSG00000182636	NDN	mRNA	TF-mRNA	NA	0.00356357
ENSG00000126561	STAT5A	TF	ENSG00000188157	AGRN	mRNA	TF-mRNA	NA	0.00357401
ENSG00000120738	EGR1	TF	ENSG00000157216	SSBP3	mRNA	TF-mRNA	NA	0.00358876
ENSG00000082641	NFE2L1	TF	ENSG00000147862	NFIB	mRNA	TF-mRNA	NA	0.00358876
ENSG00000054598	FOXC1	TF	ENSG00000158270	COLEC12	mRNA	TF-mRNA	NA	0.00359402
ENSG00000185551	NR2F2	TF	ENSG00000117597	DIEXF	mRNA	TF-mRNA	NA	0.0036023
ENSG00000054598	FOXC1	TF	ENSG00000152061	RABGAP1L	mRNA	TF-mRNA	NA	0.00360463
ENSG00000108924	HLF	TF	ENSG00000106723	SPIN1	mRNA	TF-mRNA	NA	0.00360463
ENSG00000132005	RFX1	TF	ENSG00000107872	FBXL15	mRNA	TF-mRNA	NA	0.00360463
ENSG00000185630	PBX1	TF	ENSG00000189283	FHIT	mRNA	TF-mRNA	NA	0.00360463
ENSG00000125347	IRF1	TF	ENSG00000089775	ZBTB25	mRNA	TF-mRNA	NA	0.00360463
ENSG00000112658	SRF	TF	ENSG00000111859	NEDD9	mRNA	TF-mRNA	NA	0.00360463
ENSG00000054598	FOXC1	TF	ENSG00000152804	HHEX	mRNA	TF-mRNA	NA	0.00360463
ENSG00000065970	FOXJ2	TF	ENSG00000166263	STXBP4	mRNA	TF-mRNA	NA	0.00360463
ENSG00000126561	STAT5A	TF	ENSG00000124406	ATP8A1	mRNA	TF-mRNA	NA	0.00360463
ENSG00000054598	FOXC1	TF	ENSG00000163635	ATXN7	mRNA	TF-mRNA	NA	0.00360463
ENSG00000185630	PBX1	TF	ENSG00000110321	EIF4G2	mRNA	TF-mRNA	NA	0.00360463
ENSG00000054598	FOXC1	TF	ENSG00000196569	LAMA2	mRNA	TF-mRNA	NA	0.00360463
ENSG00000054598	FOXC1	TF	ENSG00000260455	RP1-67M12.2	mRNA	TF-mRNA	NA	0.00360463
ENSG00000100393	EP300	TF	ENSG00000140548	ZNF710	mRNA	TF-mRNA	NA	0.00360463
ENSG00000065970	FOXJ2	TF	ENSG00000122778	KIAA1549	mRNA	TF-mRNA	NA	0.00361799
ENSG00000082641	NFE2L1	TF	ENSG00000165238	WNK2	mRNA	TF-mRNA	NA	0.00361799
ENSG00000125347	IRF1	TF	ENSG00000103489	XYLT1	mRNA	TF-mRNA	NA	0.00361799
ENSG00000125347	IRF1	TF	ENSG00000180611	MB21D2	mRNA	TF-mRNA	NA	0.00361799
ENSG00000173757	STAT5B	TF	ENSG00000141030	COPS3	mRNA	TF-mRNA	NA	0.00361799
ENSG00000054598	FOXC1	TF	ENSG00000144306	SCRN3	mRNA	TF-mRNA	NA	0.00361799
ENSG00000126561	STAT5A	TF	ENSG00000164934	DCAF13	mRNA	TF-mRNA	NA	0.00361799
ENSG00000054598	FOXC1	TF	ENSG00000116117	PARD3B	mRNA	TF-mRNA	NA	0.00361799
ENSG00000054598	FOXC1	TF	ENSG00000204103	MAFB	mRNA	TF-mRNA	NA	0.00361799
ENSG00000054598	FOXC1	TF	ENSG00000058063	ATP11B	mRNA	TF-mRNA	NA	0.00361799
ENSG00000054598	FOXC1	TF	ENSG00000090006	LTBP4	mRNA	TF-mRNA	NA	0.00361799
ENSG00000054598	FOXC1	TF	ENSG00000155324	GRAMD3	mRNA	TF-mRNA	NA	0.00361799
ENSG00000054598	FOXC1	TF	ENSG00000135636	DYSF	mRNA	TF-mRNA	NA	0.00361799
ENSG00000112592	TBP	TF	ENSG00000006283	CACNA1G	mRNA	TF-mRNA	NA	0.00361799
ENSG00000185122	HSF1	TF	ENSG00000160145	KALRN	mRNA	TF-mRNA	NA	0.00361799
ENSG00000126561	STAT5A	TF	ENSG00000139220	PPFIA2	mRNA	TF-mRNA	NA	0.00361799
ENSG00000185630	PBX1	TF	ENSG00000077157	PPP1R12B	mRNA	TF-mRNA	NA	0.00361799
ENSG00000054598	FOXC1	TF	ENSG00000198814	GK	mRNA	TF-mRNA	NA	0.00361857
ENSG00000126561	STAT5A	TF	ENSG00000171115	GIMAP8	mRNA	TF-mRNA	NA	0.00361857
ENSG00000125347	IRF1	TF	ENSG00000170558	CDH2	mRNA	TF-mRNA	NA	0.00362433
ENSG00000185630	PBX1	TF	ENSG00000179241	LDLRAD3	mRNA	TF-mRNA	NA	0.00362433
ENSG00000125347	IRF1	TF	ENSG00000196284	SUPT3H	mRNA	TF-mRNA	NA	0.00362995
ENSG00000082641	NFE2L1	TF	ENSG00000145012	LPP	mRNA	TF-mRNA	NA	0.00362995
ENSG00000125347	IRF1	TF	ENSG00000117597	DIEXF	mRNA	TF-mRNA	NA	0.00362995
ENSG00000185551	NR2F2	TF	hsa-mir-141-3p	hsa-mir-141-3p	miRNA	TF-miRNA	NA	0.00364009
ENSG00000125347	IRF1	TF	ENSG00000165675	ENOX2	mRNA	TF-mRNA	NA	0.00364701
ENSG00000054598	FOXC1	TF	ENSG00000189221	MAOA	mRNA	TF-mRNA	NA	0.00364943
ENSG00000054598	FOXC1	TF	ENSG00000139163	ETNK1	mRNA	TF-mRNA	NA	0.00364943
ENSG00000185630	PBX1	TF	ENSG00000144909	OSBPL11	mRNA	TF-mRNA	NA	0.00364943
ENSG00000185630	PBX1	TF	ENSG00000196083	IL1RAP	mRNA	TF-mRNA	NA	0.00365495
ENSG00000136997	MYC	TF	ENSG00000162065	TBC1D24	mRNA	TF-mRNA	NA	0.00365815
ENSG00000054598	FOXC1	TF	ENSG00000158987	RAPGEF6	mRNA	TF-mRNA	NA	0.0036704
ENSG00000054598	FOXC1	TF	ENSG00000010810	FYN	mRNA	TF-mRNA	NA	0.0036798
ENSG00000054598	FOXC1	TF	ENSG00000064655	EYA2	mRNA	TF-mRNA	NA	0.00368715
ENSG00000090447	TFAP4	TF	hsa-mir-199b-5p	hsa-mir-199b-5p	miRNA	TF-miRNA	NA	0.00368862
ENSG00000125347	IRF1	TF	ENSG00000138430	OLA1	mRNA	TF-mRNA	NA	0.00369551
ENSG00000126561	STAT5A	TF	ENSG00000149646	CNBD2	mRNA	TF-mRNA	NA	0.00369551
ENSG00000185551	NR2F2	TF	ENSG00000132938	MTUS2	mRNA	TF-mRNA	NA	0.00369821
ENSG00000125347	IRF1	TF	ENSG00000178607	ERN1	mRNA	TF-mRNA	NA	0.00369821
ENSG00000126561	STAT5A	TF	ENSG00000172985	SH3RF3	mRNA	TF-mRNA	NA	0.00369821
ENSG00000054598	FOXC1	TF	ENSG00000131373	HACL1	mRNA	TF-mRNA	NA	0.0037038
ENSG00000172216	CEBPB	TF	ENSG00000139116	KIF21A	mRNA	TF-mRNA	NA	0.00370681
ENSG00000054598	FOXC1	TF	ENSG00000138640	FAM13A	mRNA	TF-mRNA	NA	0.00372013
ENSG00000054598	FOXC1	TF	ENSG00000168283	BMI1	mRNA	TF-mRNA	NA	0.00372058
ENSG00000125347	IRF1	TF	ENSG00000182957	SPATA13	mRNA	TF-mRNA	NA	0.00375528
ENSG00000126561	STAT5A	TF	ENSG00000144229	THSD7B	mRNA	TF-mRNA	NA	0.00375528
ENSG00000185551	NR2F2	TF	ENSG00000111605	CPSF6	mRNA	TF-mRNA	NA	0.00375528
ENSG00000136997	MYC	TF	ENSG00000005073	HOXA11	mRNA	TF-mRNA	NA	0.00375528
ENSG00000054598	FOXC1	TF	ENSG00000108010	GLRX3	mRNA	TF-mRNA	NA	0.00375528
ENSG00000185551	NR2F2	TF	ENSG00000148053	NTRK2	mRNA	TF-mRNA	NA	0.00377038
ENSG00000126767	ELK1	TF	hsa-mir-196b-5p	hsa-mir-196b-5p	miRNA	TF-miRNA	NA	0.00377729
ENSG00000185551	NR2F2	TF	ENSG00000113722	CDX1	mRNA	TF-mRNA	NA	0.00378031
ENSG00000054598	FOXC1	TF	ENSG00000155330	C16orf87	mRNA	TF-mRNA	NA	0.00378031
ENSG00000125347	IRF1	TF	ENSG00000068305	MEF2A	mRNA	TF-mRNA	NA	0.00378771
ENSG00000185630	PBX1	TF	ENSG00000243927	MRPS6	mRNA	TF-mRNA	NA	0.00378771
ENSG00000186130	ZBTB6	TF	ENSG00000072422	RHOBTB1	mRNA	TF-mRNA	NA	0.00379023
ENSG00000185630	PBX1	TF	ENSG00000143995	MEIS1	mRNA	TF-mRNA	NA	0.00379661
ENSG00000126561	STAT5A	TF	ENSG00000206561	COLQ	mRNA	TF-mRNA	NA	0.00380058
ENSG00000126561	STAT5A	TF	ENSG00000188554	NBR1	mRNA	TF-mRNA	NA	0.00380058
ENSG00000185630	PBX1	TF	ENSG00000099290	FAM21A	mRNA	TF-mRNA	NA	0.00380058
ENSG00000126561	STAT5A	TF	ENSG00000105784	RUNDC3B	mRNA	TF-mRNA	NA	0.00380697
ENSG00000245848	CEBPA	TF	ENSG00000132434	LANCL2	mRNA	TF-mRNA	NA	0.00381403
ENSG00000054598	FOXC1	TF	ENSG00000181090	EHMT1	mRNA	TF-mRNA	NA	0.00381403
ENSG00000054598	FOXC1	TF	ENSG00000048052	HDAC9	mRNA	TF-mRNA	NA	0.00381403
ENSG00000054598	FOXC1	TF	ENSG00000177103	DSCAML1	mRNA	TF-mRNA	NA	0.00381403
ENSG00000185551	NR2F2	TF	ENSG00000253368	TRNP1	mRNA	TF-mRNA	NA	0.00381403
ENSG00000185630	PBX1	TF	ENSG00000197442	MAP3K5	mRNA	TF-mRNA	NA	0.00381403
ENSG00000162367	TAL1	TF	ENSG00000163110	PDLIM5	mRNA	TF-mRNA	NA	0.00381433
ENSG00000054598	FOXC1	TF	ENSG00000146592	CREB5	mRNA	TF-mRNA	NA	0.00381433
ENSG00000082641	NFE2L1	TF	ENSG00000099139	PCSK5	mRNA	TF-mRNA	NA	0.00381433
ENSG00000054598	FOXC1	TF	ENSG00000170035	UBE2E3	mRNA	TF-mRNA	NA	0.00381874
ENSG00000115966	ATF2	TF	ENSG00000010270	STARD3NL	mRNA	TF-mRNA	NA	0.00383398
ENSG00000185630	PBX1	TF	ENSG00000119787	ATL2	mRNA	TF-mRNA	NA	0.00385212
ENSG00000185630	PBX1	TF	ENSG00000173068	BNC2	mRNA	TF-mRNA	NA	0.00385365
ENSG00000173757	STAT5B	TF	ENSG00000184226	PCDH9	mRNA	TF-mRNA	NA	0.00385609
ENSG00000185630	PBX1	TF	ENSG00000147257	GPC3	mRNA	TF-mRNA	NA	0.00385953
ENSG00000185630	PBX1	TF	ENSG00000140873	ADAMTS18	mRNA	TF-mRNA	NA	0.00385953
ENSG00000054598	FOXC1	TF	ENSG00000112592	TBP	mRNA	TF-mRNA	NA	0.00385953
ENSG00000054598	FOXC1	TF	ENSG00000032219	ARID4A	mRNA	TF-mRNA	NA	0.00385953
ENSG00000054598	FOXC1	TF	ENSG00000214960	ISPD	mRNA	TF-mRNA	NA	0.00385953
ENSG00000185630	PBX1	TF	ENSG00000182985	CADM1	mRNA	TF-mRNA	NA	0.00385953
ENSG00000054598	FOXC1	TF	ENSG00000185565	LSAMP	mRNA	TF-mRNA	NA	0.00385953
ENSG00000054598	FOXC1	TF	ENSG00000152932	RAB3C	mRNA	TF-mRNA	NA	0.00387478
ENSG00000173757	STAT5B	TF	ENSG00000169908	TM4SF1	mRNA	TF-mRNA	NA	0.00387478
ENSG00000125347	IRF1	TF	ENSG00000169967	MAP3K2	mRNA	TF-mRNA	NA	0.00387478
ENSG00000054598	FOXC1	TF	ENSG00000110693	SOX6	mRNA	TF-mRNA	NA	0.00387478
ENSG00000185630	PBX1	TF	ENSG00000155849	ELMO1	mRNA	TF-mRNA	NA	0.00388618
ENSG00000185551	NR2F2	TF	ENSG00000166833	NAV2	mRNA	TF-mRNA	NA	0.0038881
ENSG00000082641	NFE2L1	TF	ENSG00000106069	CHN2	mRNA	TF-mRNA	NA	0.00388877
ENSG00000082641	NFE2L1	TF	ENSG00000182253	SYNM	mRNA	TF-mRNA	NA	0.00391221
ENSG00000115966	ATF2	TF	ENSG00000074211	PPP2R2C	mRNA	TF-mRNA	NA	0.00391221
ENSG00000132005	RFX1	TF	ENSG00000183023	SLC8A1	mRNA	TF-mRNA	NA	0.00391221
ENSG00000054598	FOXC1	TF	ENSG00000162493	PDPN	mRNA	TF-mRNA	NA	0.00391221
ENSG00000126561	STAT5A	TF	ENSG00000168286	THAP11	mRNA	TF-mRNA	NA	0.00391221
ENSG00000054598	FOXC1	TF	ENSG00000152348	ATG10	mRNA	TF-mRNA	NA	0.00391221
ENSG00000054598	FOXC1	TF	ENSG00000133216	EPHB2	mRNA	TF-mRNA	NA	0.00391221
ENSG00000185630	PBX1	TF	ENSG00000138639	ARHGAP24	mRNA	TF-mRNA	NA	0.00391221
ENSG00000185630	PBX1	TF	ENSG00000158019	BRE	mRNA	TF-mRNA	NA	0.00391221
ENSG00000126561	STAT5A	TF	ENSG00000101974	ATP11C	mRNA	TF-mRNA	NA	0.00391221
ENSG00000082641	NFE2L1	TF	ENSG00000134318	ROCK2	mRNA	TF-mRNA	NA	0.00391221
ENSG00000126561	STAT5A	TF	ENSG00000144426	NBEAL1	mRNA	TF-mRNA	NA	0.00391221
ENSG00000185122	HSF1	TF	ENSG00000007866	TEAD3	mRNA	TF-mRNA	NA	0.00391229
ENSG00000126561	STAT5A	TF	ENSG00000168003	SLC3A2	mRNA	TF-mRNA	NA	0.003938
ENSG00000141905	NFIC	TF	hsa-mir-155-5p	hsa-mir-155-5p	miRNA	TF-miRNA	NA	0.0039422
ENSG00000054598	FOXC1	TF	ENSG00000133706	LARS	mRNA	TF-mRNA	NA	0.00394343
ENSG00000054598	FOXC1	TF	ENSG00000138138	ATAD1	mRNA	TF-mRNA	NA	0.00398048
ENSG00000054598	FOXC1	TF	ENSG00000062716	VMP1	mRNA	TF-mRNA	NA	0.00398048
ENSG00000054598	FOXC1	TF	ENSG00000146416	AIG1	mRNA	TF-mRNA	NA	0.00398048
ENSG00000125347	IRF1	TF	ENSG00000152217	SETBP1	mRNA	TF-mRNA	NA	0.00398048
ENSG00000185551	NR2F2	TF	ENSG00000135097	MSI1	mRNA	TF-mRNA	NA	0.00398826
ENSG00000125347	IRF1	TF	ENSG00000184226	PCDH9	mRNA	TF-mRNA	NA	0.00398874
ENSG00000125347	IRF1	TF	ENSG00000170234	PWWP2A	mRNA	TF-mRNA	NA	0.00398936
ENSG00000082641	NFE2L1	TF	ENSG00000119771	KLHL29	mRNA	TF-mRNA	NA	0.00399517
ENSG00000141905	NFIC	TF	hsa-mir-497-5p	hsa-mir-497-5p	miRNA	TF-miRNA	NA	0.00400198
ENSG00000126561	STAT5A	TF	ENSG00000145016	KIAA0226	mRNA	TF-mRNA	NA	0.00401477
ENSG00000125347	IRF1	TF	ENSG00000130193	THEM6	mRNA	TF-mRNA	NA	0.00401679
ENSG00000109320	NFKB1	TF	hsa-mir-342-3p	hsa-mir-342-3p	miRNA	TF-miRNA	NA	0.00401912
ENSG00000118260	CREB1	TF	hsa-mir-28-5p	hsa-mir-28-5p	miRNA	TF-miRNA	NA	0.00403129
ENSG00000082641	NFE2L1	TF	ENSG00000178662	CSRNP3	mRNA	TF-mRNA	NA	0.00403167
ENSG00000054598	FOXC1	TF	ENSG00000106571	GLI3	mRNA	TF-mRNA	NA	0.00403167
ENSG00000054598	FOXC1	TF	ENSG00000111875	ASF1A	mRNA	TF-mRNA	NA	0.00403167
ENSG00000126561	STAT5A	TF	ENSG00000179632	MAF1	mRNA	TF-mRNA	NA	0.00403167
ENSG00000173757	STAT5B	TF	ENSG00000134532	SOX5	mRNA	TF-mRNA	NA	0.00403167
ENSG00000125347	IRF1	TF	ENSG00000112137	PHACTR1	mRNA	TF-mRNA	NA	0.00404018
ENSG00000054598	FOXC1	TF	ENSG00000063169	GLTSCR1	mRNA	TF-mRNA	NA	0.00404409
ENSG00000112592	TBP	TF	ENSG00000130779	CLIP1	mRNA	TF-mRNA	NA	0.00404409
ENSG00000162367	TAL1	TF	ENSG00000164638	SLC29A4	mRNA	TF-mRNA	NA	0.00404409
ENSG00000054598	FOXC1	TF	ENSG00000122786	CALD1	mRNA	TF-mRNA	NA	0.00404409
ENSG00000185630	PBX1	TF	ENSG00000147202	DIAPH2	mRNA	TF-mRNA	NA	0.00404824
ENSG00000125347	IRF1	TF	ENSG00000077235	GTF3C1	mRNA	TF-mRNA	NA	0.00404824
ENSG00000185551	NR2F2	TF	ENSG00000114439	BBX	mRNA	TF-mRNA	NA	0.00405026
ENSG00000185630	PBX1	TF	ENSG00000170430	MGMT	mRNA	TF-mRNA	NA	0.0040562
ENSG00000054598	FOXC1	TF	ENSG00000172264	MACROD2	mRNA	TF-mRNA	NA	0.0040562
ENSG00000125347	IRF1	TF	ENSG00000107738	C10orf54	mRNA	TF-mRNA	NA	0.0040562
ENSG00000054598	FOXC1	TF	ENSG00000077092	RARB	mRNA	TF-mRNA	NA	0.0040562
ENSG00000125347	IRF1	TF	ENSG00000081377	CDC14B	mRNA	TF-mRNA	NA	0.0040562
ENSG00000054598	FOXC1	TF	ENSG00000061455	PRDM6	mRNA	TF-mRNA	NA	0.0040562
ENSG00000054598	FOXC1	TF	ENSG00000115504	EHBP1	mRNA	TF-mRNA	NA	0.0040562
ENSG00000125347	IRF1	TF	ENSG00000197329	PELI1	mRNA	TF-mRNA	NA	0.0040562
ENSG00000185630	PBX1	TF	ENSG00000136205	TNS3	mRNA	TF-mRNA	NA	0.00406545
ENSG00000125347	IRF1	TF	ENSG00000112290	WASF1	mRNA	TF-mRNA	NA	0.00406545
ENSG00000185630	PBX1	TF	ENSG00000185352	HS6ST3	mRNA	TF-mRNA	NA	0.00406545
ENSG00000126561	STAT5A	TF	ENSG00000181264	TMEM136	mRNA	TF-mRNA	NA	0.00406572
ENSG00000054598	FOXC1	TF	ENSG00000189319	FAM53B	mRNA	TF-mRNA	NA	0.00406855
ENSG00000125347	IRF1	TF	ENSG00000120278	PLEKHG1	mRNA	TF-mRNA	NA	0.00406855
ENSG00000054598	FOXC1	TF	ENSG00000011465	DCN	mRNA	TF-mRNA	NA	0.00406855
ENSG00000173757	STAT5B	TF	ENSG00000171793	CTPS1	mRNA	TF-mRNA	NA	0.00406878
ENSG00000125347	IRF1	TF	ENSG00000169047	IRS1	mRNA	TF-mRNA	NA	0.00406878
ENSG00000185551	NR2F2	TF	ENSG00000111087	GLI1	mRNA	TF-mRNA	NA	0.00406878
ENSG00000112592	TBP	TF	ENSG00000198825	INPP5F	mRNA	TF-mRNA	NA	0.00407252
ENSG00000054598	FOXC1	TF	ENSG00000143179	UCK2	mRNA	TF-mRNA	NA	0.00407311
ENSG00000054598	FOXC1	TF	ENSG00000154127	UBASH3B	mRNA	TF-mRNA	NA	0.00407311
ENSG00000126561	STAT5A	TF	ENSG00000104490	NCALD	mRNA	TF-mRNA	NA	0.00407311
ENSG00000150347	ARID5B	TF	ENSG00000102710	SUPT20H	mRNA	TF-mRNA	NA	0.00407311
ENSG00000054598	FOXC1	TF	ENSG00000132932	ATP8A2	mRNA	TF-mRNA	NA	0.00408163
ENSG00000125347	IRF1	TF	ENSG00000107099	DOCK8	mRNA	TF-mRNA	NA	0.00408273
ENSG00000141905	NFIC	TF	hsa-mir-182-5p	hsa-mir-182-5p	miRNA	TF-miRNA	NA	0.00408443
ENSG00000136997	MYC	TF	ENSG00000254726	MEX3A	mRNA	TF-mRNA	NA	0.0040919
ENSG00000125347	IRF1	TF	ENSG00000077232	DNAJC10	mRNA	TF-mRNA	NA	0.0040919
ENSG00000185630	PBX1	TF	ENSG00000148180	GSN	mRNA	TF-mRNA	NA	0.0040919
ENSG00000126561	STAT5A	TF	ENSG00000157227	MMP14	mRNA	TF-mRNA	NA	0.0041031
ENSG00000054598	FOXC1	TF	ENSG00000142655	PEX14	mRNA	TF-mRNA	NA	0.0041031
ENSG00000054598	FOXC1	TF	ENSG00000218336	TENM3	mRNA	TF-mRNA	NA	0.0041031
ENSG00000054598	FOXC1	TF	ENSG00000182481	KPNA2	mRNA	TF-mRNA	NA	0.00410839
ENSG00000126561	STAT5A	TF	ENSG00000185070	FLRT2	mRNA	TF-mRNA	NA	0.00410839
ENSG00000054598	FOXC1	TF	ENSG00000145794	MEGF10	mRNA	TF-mRNA	NA	0.00410839
ENSG00000054598	FOXC1	TF	ENSG00000169891	REPS2	mRNA	TF-mRNA	NA	0.00410839
ENSG00000125347	IRF1	TF	ENSG00000114439	BBX	mRNA	TF-mRNA	NA	0.00410839
ENSG00000054598	FOXC1	TF	ENSG00000132953	XPO4	mRNA	TF-mRNA	NA	0.00410839
ENSG00000054598	FOXC1	TF	ENSG00000171960	PPIH	mRNA	TF-mRNA	NA	0.00410839
ENSG00000141905	NFIC	TF	hsa-mir-148b-3p	hsa-mir-148b-3p	miRNA	TF-miRNA	NA	0.00411052
ENSG00000054598	FOXC1	TF	ENSG00000095739	BAMBI	mRNA	TF-mRNA	NA	0.00415355
ENSG00000185630	PBX1	TF	ENSG00000044524	EPHA3	mRNA	TF-mRNA	NA	0.00415497
ENSG00000054598	FOXC1	TF	ENSG00000182263	FIGN	mRNA	TF-mRNA	NA	0.00416979
ENSG00000126561	STAT5A	TF	ENSG00000171488	LRRC8C	mRNA	TF-mRNA	NA	0.00417334
ENSG00000054598	FOXC1	TF	ENSG00000138623	SEMA7A	mRNA	TF-mRNA	NA	0.00417334
ENSG00000054598	FOXC1	TF	ENSG00000158560	DYNC1I1	mRNA	TF-mRNA	NA	0.00417334
ENSG00000185630	PBX1	TF	ENSG00000243156	MICAL3	mRNA	TF-mRNA	NA	0.00417334
ENSG00000054598	FOXC1	TF	ENSG00000164830	OXR1	mRNA	TF-mRNA	NA	0.0041737
ENSG00000173757	STAT5B	TF	ENSG00000111912	NCOA7	mRNA	TF-mRNA	NA	0.0041737
ENSG00000126561	STAT5A	TF	ENSG00000162062	C16orf59	mRNA	TF-mRNA	NA	0.00418437
ENSG00000126561	STAT5A	TF	ENSG00000173120	KDM2A	mRNA	TF-mRNA	NA	0.00420017
ENSG00000185551	NR2F2	TF	ENSG00000044090	CUL7	mRNA	TF-mRNA	NA	0.00420316
ENSG00000054598	FOXC1	TF	ENSG00000117152	RGS4	mRNA	TF-mRNA	NA	0.00420561
ENSG00000054598	FOXC1	TF	ENSG00000172817	CYP7B1	mRNA	TF-mRNA	NA	0.00421649
ENSG00000054598	FOXC1	TF	ENSG00000184408	KCND2	mRNA	TF-mRNA	NA	0.00421963
ENSG00000054598	FOXC1	TF	ENSG00000162551	ALPL	mRNA	TF-mRNA	NA	0.00422039
ENSG00000125347	IRF1	TF	ENSG00000116199	FAM20B	mRNA	TF-mRNA	NA	0.00422039
ENSG00000054598	FOXC1	TF	ENSG00000006576	PHTF2	mRNA	TF-mRNA	NA	0.00422039
ENSG00000054598	FOXC1	TF	ENSG00000175087	PDIK1L	mRNA	TF-mRNA	NA	0.00422039
ENSG00000185630	PBX1	TF	ENSG00000151835	SACS	mRNA	TF-mRNA	NA	0.00422039
ENSG00000126561	STAT5A	TF	ENSG00000013523	ANGEL1	mRNA	TF-mRNA	NA	0.00422039
ENSG00000126561	STAT5A	TF	ENSG00000151923	TIAL1	mRNA	TF-mRNA	NA	0.00424235
ENSG00000125347	IRF1	TF	ENSG00000175471	MCTP1	mRNA	TF-mRNA	NA	0.00425106
ENSG00000185630	PBX1	TF	ENSG00000148848	ADAM12	mRNA	TF-mRNA	NA	0.00425106
ENSG00000126561	STAT5A	TF	ENSG00000185774	KCNIP4	mRNA	TF-mRNA	NA	0.00425106
ENSG00000054598	FOXC1	TF	ENSG00000197323	TRIM33	mRNA	TF-mRNA	NA	0.00425106
ENSG00000126561	STAT5A	TF	ENSG00000154447	SH3RF1	mRNA	TF-mRNA	NA	0.00425106
ENSG00000125347	IRF1	TF	ENSG00000099308	MAST3	mRNA	TF-mRNA	NA	0.00425106
ENSG00000108924	HLF	TF	ENSG00000135298	BAI3	mRNA	TF-mRNA	NA	0.00425947
ENSG00000054598	FOXC1	TF	ENSG00000124762	CDKN1A	mRNA	TF-mRNA	NA	0.00425947
ENSG00000125347	IRF1	TF	ENSG00000196482	ESRRG	mRNA	TF-mRNA	NA	0.00426012
ENSG00000054598	FOXC1	TF	ENSG00000156313	RPGR	mRNA	TF-mRNA	NA	0.00426265
ENSG00000125347	IRF1	TF	ENSG00000080224	EPHA6	mRNA	TF-mRNA	NA	0.00426265
ENSG00000185668	POU3F1	TF	ENSG00000163590	PPM1L	mRNA	TF-mRNA	NA	0.00427499
ENSG00000126561	STAT5A	TF	ENSG00000128596	CCDC136	mRNA	TF-mRNA	NA	0.00427619
ENSG00000257923	CUX1	TF	hsa-mir-342-3p	hsa-mir-342-3p	miRNA	TF-miRNA	NA	0.00428709
ENSG00000185551	NR2F2	TF	ENSG00000185633	NDUFA4L2	mRNA	TF-mRNA	NA	0.00432412
ENSG00000054598	FOXC1	TF	ENSG00000131697	NPHP4	mRNA	TF-mRNA	NA	0.00434387
ENSG00000185630	PBX1	TF	ENSG00000125247	TMTC4	mRNA	TF-mRNA	NA	0.00434728
ENSG00000185630	PBX1	TF	ENSG00000168763	CNNM3	mRNA	TF-mRNA	NA	0.00434728
ENSG00000205250	E2F4	TF	hsa-mir-196b-5p	hsa-mir-196b-5p	miRNA	TF-miRNA	NA	0.00435948
ENSG00000054598	FOXC1	TF	ENSG00000106034	CPED1	mRNA	TF-mRNA	NA	0.00436328
ENSG00000126561	STAT5A	TF	ENSG00000134186	PRPF38B	mRNA	TF-mRNA	NA	0.00436609
ENSG00000141510	TP53	TF	hsa-mir-107	hsa-mir-107	miRNA	TF-miRNA	NA	0.00436914
ENSG00000101412	E2F1	TF	hsa-mir-196b-5p	hsa-mir-196b-5p	miRNA	TF-miRNA	NA	0.00436914
ENSG00000054598	FOXC1	TF	ENSG00000175224	ATG13	mRNA	TF-mRNA	NA	0.00437477
ENSG00000082641	NFE2L1	TF	ENSG00000224940	PRRT4	mRNA	TF-mRNA	NA	0.00437477
ENSG00000126561	STAT5A	TF	ENSG00000131389	SLC6A6	mRNA	TF-mRNA	NA	0.0043796
ENSG00000185630	PBX1	TF	ENSG00000103489	XYLT1	mRNA	TF-mRNA	NA	0.00438131
ENSG00000245848	CEBPA	TF	ENSG00000128918	ALDH1A2	mRNA	TF-mRNA	NA	0.00438234
ENSG00000054598	FOXC1	TF	ENSG00000183520	UTP11L	mRNA	TF-mRNA	NA	0.00438234
ENSG00000065970	FOXJ2	TF	ENSG00000128918	ALDH1A2	mRNA	TF-mRNA	NA	0.00438234
ENSG00000132005	RFX1	TF	ENSG00000074211	PPP2R2C	mRNA	TF-mRNA	NA	0.00438234
ENSG00000054598	FOXC1	TF	ENSG00000134215	VAV3	mRNA	TF-mRNA	NA	0.00438234
ENSG00000125347	IRF1	TF	ENSG00000266028	SRGAP2	mRNA	TF-mRNA	NA	0.00438993
ENSG00000082641	NFE2L1	TF	ENSG00000173757	STAT5B	mRNA	TF-mRNA	NA	0.00439094
ENSG00000054598	FOXC1	TF	ENSG00000184220	CMSS1	mRNA	TF-mRNA	NA	0.00439316
ENSG00000126561	STAT5A	TF	ENSG00000101445	PPP1R16B	mRNA	TF-mRNA	NA	0.00439799
ENSG00000173757	STAT5B	TF	ENSG00000156642	NPTN	mRNA	TF-mRNA	NA	0.004405
ENSG00000126561	STAT5A	TF	ENSG00000166387	PPFIBP2	mRNA	TF-mRNA	NA	0.004405
ENSG00000054598	FOXC1	TF	ENSG00000143842	SOX13	mRNA	TF-mRNA	NA	0.00442478
ENSG00000054598	FOXC1	TF	ENSG00000169862	CTNND2	mRNA	TF-mRNA	NA	0.00443247
ENSG00000082641	NFE2L1	TF	ENSG00000139517	LNX2	mRNA	TF-mRNA	NA	0.00443247
ENSG00000065970	FOXJ2	TF	ENSG00000106617	PRKAG2	mRNA	TF-mRNA	NA	0.00443247
ENSG00000245848	CEBPA	TF	ENSG00000106617	PRKAG2	mRNA	TF-mRNA	NA	0.00443285
ENSG00000054598	FOXC1	TF	ENSG00000070614	NDST1	mRNA	TF-mRNA	NA	0.00443325
ENSG00000185551	NR2F2	TF	ENSG00000113721	PDGFRB	mRNA	TF-mRNA	NA	0.00443974
ENSG00000054598	FOXC1	TF	ENSG00000139173	TMEM117	mRNA	TF-mRNA	NA	0.00444225
ENSG00000054598	FOXC1	TF	ENSG00000137145	DENND4C	mRNA	TF-mRNA	NA	0.00444225
ENSG00000125347	IRF1	TF	ENSG00000170606	HSPA4	mRNA	TF-mRNA	NA	0.00446201
ENSG00000126561	STAT5A	TF	ENSG00000081870	HSPB11	mRNA	TF-mRNA	NA	0.00447237
ENSG00000126561	STAT5A	TF	ENSG00000069869	NEDD4	mRNA	TF-mRNA	NA	0.00448457
ENSG00000126561	STAT5A	TF	ENSG00000165617	DACT1	mRNA	TF-mRNA	NA	0.00448457
ENSG00000185551	NR2F2	TF	ENSG00000136854	STXBP1	mRNA	TF-mRNA	NA	0.00448457
ENSG00000054598	FOXC1	TF	ENSG00000198742	SMURF1	mRNA	TF-mRNA	NA	0.00448573
ENSG00000141510	TP53	TF	hsa-mir-200a-3p	hsa-mir-200a-3p	miRNA	TF-miRNA	NA	0.00449384
ENSG00000185551	NR2F2	TF	ENSG00000197555	SIPA1L1	mRNA	TF-mRNA	NA	0.00450269
ENSG00000054598	FOXC1	TF	ENSG00000171004	HS6ST2	mRNA	TF-mRNA	NA	0.00450269
ENSG00000125347	IRF1	TF	ENSG00000174640	SLCO2A1	mRNA	TF-mRNA	NA	0.00451715
ENSG00000125347	IRF1	TF	ENSG00000148541	FAM13C	mRNA	TF-mRNA	NA	0.00451715
ENSG00000054598	FOXC1	TF	ENSG00000138095	LRPPRC	mRNA	TF-mRNA	NA	0.00451715
ENSG00000173757	STAT5B	TF	ENSG00000035928	RFC1	mRNA	TF-mRNA	NA	0.00451715
ENSG00000054598	FOXC1	TF	ENSG00000115966	ATF2	mRNA	TF-mRNA	NA	0.00451715
ENSG00000054598	FOXC1	TF	ENSG00000186350	RXRA	mRNA	TF-mRNA	NA	0.00451715
ENSG00000054598	FOXC1	TF	ENSG00000140563	MCTP2	mRNA	TF-mRNA	NA	0.00451733
ENSG00000125347	IRF1	TF	ENSG00000136141	LRCH1	mRNA	TF-mRNA	NA	0.00452659
ENSG00000126561	STAT5A	TF	ENSG00000140557	ST8SIA2	mRNA	TF-mRNA	NA	0.00452968
ENSG00000185630	PBX1	TF	ENSG00000166689	PLEKHA7	mRNA	TF-mRNA	NA	0.00453426
ENSG00000054598	FOXC1	TF	ENSG00000141736	ERBB2	mRNA	TF-mRNA	NA	0.00453942
ENSG00000126561	STAT5A	TF	ENSG00000128512	DOCK4	mRNA	TF-mRNA	NA	0.00453942
ENSG00000185551	NR2F2	TF	ENSG00000110328	GALNT18	mRNA	TF-mRNA	NA	0.00453942
ENSG00000126561	STAT5A	TF	ENSG00000072134	EPN2	mRNA	TF-mRNA	NA	0.00454516
ENSG00000126561	STAT5A	TF	ENSG00000186642	PDE2A	mRNA	TF-mRNA	NA	0.00454869
ENSG00000141510	TP53	TF	hsa-mir-200c-3p	hsa-mir-200c-3p	miRNA	TF-miRNA	NA	0.00454917
ENSG00000108924	HLF	TF	ENSG00000122970	IFT81	mRNA	TF-mRNA	NA	0.00456583
ENSG00000126561	STAT5A	TF	ENSG00000121903	ZSCAN20	mRNA	TF-mRNA	NA	0.0045659
ENSG00000173757	STAT5B	TF	ENSG00000017260	ATP2C1	mRNA	TF-mRNA	NA	0.00456759
ENSG00000082641	NFE2L1	TF	ENSG00000101384	JAG1	mRNA	TF-mRNA	NA	0.00456759
ENSG00000054598	FOXC1	TF	ENSG00000091009	RBM27	mRNA	TF-mRNA	NA	0.00458237
ENSG00000054598	FOXC1	TF	ENSG00000120658	ENOX1	mRNA	TF-mRNA	NA	0.00458802
ENSG00000054598	FOXC1	TF	ENSG00000135211	TMEM60	mRNA	TF-mRNA	NA	0.00459452
ENSG00000054598	FOXC1	TF	ENSG00000185652	NTF3	mRNA	TF-mRNA	NA	0.00459452
ENSG00000054598	FOXC1	TF	ENSG00000127463	EMC1	mRNA	TF-mRNA	NA	0.0045959
ENSG00000126561	STAT5A	TF	ENSG00000171316	CHD7	mRNA	TF-mRNA	NA	0.00460062
ENSG00000054598	FOXC1	TF	ENSG00000047617	ANO2	mRNA	TF-mRNA	NA	0.00460062
ENSG00000054598	FOXC1	TF	ENSG00000147604	RPL7	mRNA	TF-mRNA	NA	0.00460062
ENSG00000126561	STAT5A	TF	ENSG00000196126	HLA-DRB1	mRNA	TF-mRNA	NA	0.00461702
ENSG00000054598	FOXC1	TF	ENSG00000164219	PGGT1B	mRNA	TF-mRNA	NA	0.00461702
ENSG00000054598	FOXC1	TF	ENSG00000134954	ETS1	mRNA	TF-mRNA	NA	0.00461754
ENSG00000167034	NKX3-1	TF	ENSG00000114698	PLSCR4	mRNA	TF-mRNA	NA	0.00462705
ENSG00000054598	FOXC1	TF	ENSG00000084234	APLP2	mRNA	TF-mRNA	NA	0.00462705
ENSG00000082641	NFE2L1	TF	ENSG00000088367	EPB41L1	mRNA	TF-mRNA	NA	0.00462705
ENSG00000185551	NR2F2	TF	ENSG00000178921	PFAS	mRNA	TF-mRNA	NA	0.00462705
ENSG00000118217	ATF6	TF	ENSG00000113615	SEC24A	mRNA	TF-mRNA	NA	0.00462705
ENSG00000125347	IRF1	TF	ENSG00000108604	SMARCD2	mRNA	TF-mRNA	NA	0.00462705
ENSG00000126561	STAT5A	TF	ENSG00000108018	SORCS1	mRNA	TF-mRNA	NA	0.00462705
ENSG00000054598	FOXC1	TF	ENSG00000125149	C16orf70	mRNA	TF-mRNA	NA	0.00462787
ENSG00000054598	FOXC1	TF	ENSG00000130940	CASZ1	mRNA	TF-mRNA	NA	0.00462787
ENSG00000167034	NKX3-1	TF	ENSG00000067715	SYT1	mRNA	TF-mRNA	NA	0.00462787
ENSG00000082641	NFE2L1	TF	ENSG00000055208	TAB2	mRNA	TF-mRNA	NA	0.00462787
ENSG00000126561	STAT5A	TF	ENSG00000105926	MPP6	mRNA	TF-mRNA	NA	0.00463189
ENSG00000125347	IRF1	TF	ENSG00000112715	VEGFA	mRNA	TF-mRNA	NA	0.00463486
ENSG00000185551	NR2F2	TF	ENSG00000143499	SMYD2	mRNA	TF-mRNA	NA	0.00463489
ENSG00000125347	IRF1	TF	ENSG00000169855	ROBO1	mRNA	TF-mRNA	NA	0.00463489
ENSG00000126561	STAT5A	TF	ENSG00000163635	ATXN7	mRNA	TF-mRNA	NA	0.00464032
ENSG00000082641	NFE2L1	TF	ENSG00000183873	SCN5A	mRNA	TF-mRNA	NA	0.00464032
ENSG00000054598	FOXC1	TF	ENSG00000172260	NEGR1	mRNA	TF-mRNA	NA	0.00464032
ENSG00000185630	PBX1	TF	ENSG00000260807	RP11-161M6.2	mRNA	TF-mRNA	NA	0.0046467
ENSG00000054598	FOXC1	TF	ENSG00000141298	SSH2	mRNA	TF-mRNA	NA	0.0046467
ENSG00000185630	PBX1	TF	ENSG00000148053	NTRK2	mRNA	TF-mRNA	NA	0.0046467
ENSG00000054598	FOXC1	TF	ENSG00000069667	RORA	mRNA	TF-mRNA	NA	0.0046467
ENSG00000185551	NR2F2	TF	ENSG00000197905	TEAD4	mRNA	TF-mRNA	NA	0.0046467
ENSG00000054598	FOXC1	TF	ENSG00000204442	FAM155A	mRNA	TF-mRNA	NA	0.0046467
ENSG00000054598	FOXC1	TF	ENSG00000137574	TGS1	mRNA	TF-mRNA	NA	0.00465165
ENSG00000054598	FOXC1	TF	ENSG00000095713	CRTAC1	mRNA	TF-mRNA	NA	0.00465165
ENSG00000125347	IRF1	TF	ENSG00000143870	PDIA6	mRNA	TF-mRNA	NA	0.00465165
ENSG00000054598	FOXC1	TF	ENSG00000125257	ABCC4	mRNA	TF-mRNA	NA	0.00465165
ENSG00000245848	CEBPA	TF	ENSG00000185252	ZNF74	mRNA	TF-mRNA	NA	0.00465211
ENSG00000126561	STAT5A	TF	ENSG00000116117	PARD3B	mRNA	TF-mRNA	NA	0.00465211
ENSG00000054598	FOXC1	TF	ENSG00000101161	PRPF6	mRNA	TF-mRNA	NA	0.00465211
ENSG00000185630	PBX1	TF	ENSG00000151532	VTI1A	mRNA	TF-mRNA	NA	0.00465217
ENSG00000054598	FOXC1	TF	ENSG00000174953	DHX36	mRNA	TF-mRNA	NA	0.00465217
ENSG00000054598	FOXC1	TF	ENSG00000144730	IL17RD	mRNA	TF-mRNA	NA	0.00467737
ENSG00000185630	PBX1	TF	ENSG00000087116	ADAMTS2	mRNA	TF-mRNA	NA	0.00467853
ENSG00000126561	STAT5A	TF	ENSG00000149294	NCAM1	mRNA	TF-mRNA	NA	0.00467853
ENSG00000132005	RFX1	TF	ENSG00000006283	CACNA1G	mRNA	TF-mRNA	NA	0.00467965
ENSG00000112592	TBP	TF	ENSG00000145808	ADAMTS19	mRNA	TF-mRNA	NA	0.00468339
ENSG00000054598	FOXC1	TF	ENSG00000135605	TEC	mRNA	TF-mRNA	NA	0.00468746
ENSG00000054598	FOXC1	TF	ENSG00000158859	ADAMTS4	mRNA	TF-mRNA	NA	0.00469463
ENSG00000185630	PBX1	TF	ENSG00000038427	VCAN	mRNA	TF-mRNA	NA	0.00469742
ENSG00000126561	STAT5A	TF	ENSG00000115590	IL1R2	mRNA	TF-mRNA	NA	0.00469742
ENSG00000132005	RFX1	TF	ENSG00000185909	KLHDC8B	mRNA	TF-mRNA	NA	0.00470902
ENSG00000137273	FOXF2	TF	ENSG00000104332	SFRP1	mRNA	TF-mRNA	NA	0.0047498
ENSG00000054598	FOXC1	TF	ENSG00000110066	SUV420H1	mRNA	TF-mRNA	NA	0.0047498
ENSG00000054598	FOXC1	TF	ENSG00000169744	LDB2	mRNA	TF-mRNA	NA	0.0047498
ENSG00000136997	MYC	TF	ENSG00000163013	FBXO41	mRNA	TF-mRNA	NA	0.00476582
ENSG00000065970	FOXJ2	TF	ENSG00000067715	SYT1	mRNA	TF-mRNA	NA	0.00477415
ENSG00000054598	FOXC1	TF	ENSG00000124491	F13A1	mRNA	TF-mRNA	NA	0.00477415
ENSG00000054598	FOXC1	TF	ENSG00000214413	BBIP1	mRNA	TF-mRNA	NA	0.00477415
ENSG00000054598	FOXC1	TF	ENSG00000137802	MAPKBP1	mRNA	TF-mRNA	NA	0.00479843
ENSG00000185630	PBX1	TF	ENSG00000152217	SETBP1	mRNA	TF-mRNA	NA	0.00480935
ENSG00000162367	TAL1	TF	ENSG00000091831	ESR1	mRNA	TF-mRNA	NA	0.00480935
ENSG00000054598	FOXC1	TF	ENSG00000144619	CNTN4	mRNA	TF-mRNA	NA	0.00480935
ENSG00000126561	STAT5A	TF	ENSG00000137177	KIF13A	mRNA	TF-mRNA	NA	0.00480935
ENSG00000126561	STAT5A	TF	ENSG00000131236	CAP1	mRNA	TF-mRNA	NA	0.00480983
ENSG00000125347	IRF1	TF	ENSG00000120688	WBP4	mRNA	TF-mRNA	NA	0.00480983
ENSG00000185630	PBX1	TF	ENSG00000184226	PCDH9	mRNA	TF-mRNA	NA	0.00480983
ENSG00000054598	FOXC1	TF	ENSG00000144036	EXOC6B	mRNA	TF-mRNA	NA	0.00480983
ENSG00000054598	FOXC1	TF	ENSG00000172878	METAP1D	mRNA	TF-mRNA	NA	0.00480983
ENSG00000185630	PBX1	TF	ENSG00000170234	PWWP2A	mRNA	TF-mRNA	NA	0.00480983
ENSG00000054598	FOXC1	TF	ENSG00000255408	PCDHA3	mRNA	TF-mRNA	NA	0.00480983
ENSG00000185630	PBX1	TF	ENSG00000111885	MAN1A1	mRNA	TF-mRNA	NA	0.00481398
ENSG00000125347	IRF1	TF	ENSG00000188042	ARL4C	mRNA	TF-mRNA	NA	0.00481512
ENSG00000082641	NFE2L1	TF	ENSG00000162998	FRZB	mRNA	TF-mRNA	NA	0.00482309
ENSG00000054598	FOXC1	TF	ENSG00000111052	LIN7A	mRNA	TF-mRNA	NA	0.00482413
ENSG00000054598	FOXC1	TF	ENSG00000050393	MCUR1	mRNA	TF-mRNA	NA	0.00486007
ENSG00000054598	FOXC1	TF	ENSG00000234704	BRD2	mRNA	TF-mRNA	NA	0.00486007
ENSG00000054598	FOXC1	TF	ENSG00000178425	NT5DC1	mRNA	TF-mRNA	NA	0.00486007
ENSG00000136997	MYC	TF	ENSG00000006283	CACNA1G	mRNA	TF-mRNA	NA	0.00486007
ENSG00000185630	PBX1	TF	ENSG00000112137	PHACTR1	mRNA	TF-mRNA	NA	0.00486007
ENSG00000185551	NR2F2	TF	ENSG00000111077	TENC1	mRNA	TF-mRNA	NA	0.00486007
ENSG00000185551	NR2F2	TF	ENSG00000058085	LAMC2	mRNA	TF-mRNA	NA	0.00486007
ENSG00000054598	FOXC1	TF	ENSG00000087053	MTMR2	mRNA	TF-mRNA	NA	0.00486007
ENSG00000185630	PBX1	TF	ENSG00000137507	LRRC32	mRNA	TF-mRNA	NA	0.00486007
ENSG00000126561	STAT5A	TF	ENSG00000167447	SMG8	mRNA	TF-mRNA	NA	0.00486458
ENSG00000137273	FOXF2	TF	ENSG00000120709	FAM53C	mRNA	TF-mRNA	NA	0.00486896
ENSG00000185630	PBX1	TF	ENSG00000077235	GTF3C1	mRNA	TF-mRNA	NA	0.00488469
ENSG00000082641	NFE2L1	TF	ENSG00000104375	STK3	mRNA	TF-mRNA	NA	0.00488859
ENSG00000185630	PBX1	TF	ENSG00000172845	SP3	mRNA	TF-mRNA	NA	0.00488859
ENSG00000054598	FOXC1	TF	ENSG00000147099	HDAC8	mRNA	TF-mRNA	NA	0.00488859
ENSG00000125347	IRF1	TF	ENSG00000121879	PIK3CA	mRNA	TF-mRNA	NA	0.00490273
ENSG00000185630	PBX1	TF	ENSG00000197329	PELI1	mRNA	TF-mRNA	NA	0.00490273
ENSG00000126561	STAT5A	TF	ENSG00000005889	ZFX	mRNA	TF-mRNA	NA	0.00490273
ENSG00000054598	FOXC1	TF	ENSG00000145087	STXBP5L	mRNA	TF-mRNA	NA	0.00491202
ENSG00000054598	FOXC1	TF	ENSG00000131558	EXOC4	mRNA	TF-mRNA	NA	0.00491826
ENSG00000126561	STAT5A	TF	ENSG00000116459	ATP5F1	mRNA	TF-mRNA	NA	0.00491826
ENSG00000126561	STAT5A	TF	ENSG00000101391	CDK5RAP1	mRNA	TF-mRNA	NA	0.00491826
ENSG00000185630	PBX1	TF	ENSG00000112290	WASF1	mRNA	TF-mRNA	NA	0.00491826
ENSG00000185551	NR2F2	TF	ENSG00000135439	AGAP2	mRNA	TF-mRNA	NA	0.00491826
ENSG00000082641	NFE2L1	TF	ENSG00000182175	RGMA	mRNA	TF-mRNA	NA	0.00491826
ENSG00000125347	IRF1	TF	ENSG00000143207	RFWD2	mRNA	TF-mRNA	NA	0.00494065
ENSG00000054598	FOXC1	TF	ENSG00000122545	2007-09-01	mRNA	TF-mRNA	NA	0.0049507
ENSG00000185551	NR2F2	TF	ENSG00000162650	ATXN7L2	mRNA	TF-mRNA	NA	0.00495266
ENSG00000054598	FOXC1	TF	ENSG00000099995	SF3A1	mRNA	TF-mRNA	NA	0.00495266
ENSG00000126561	STAT5A	TF	ENSG00000146592	CREB5	mRNA	TF-mRNA	NA	0.00495266
ENSG00000185551	NR2F2	TF	ENSG00000078725	DBC1	mRNA	TF-mRNA	NA	0.00495266
ENSG00000125347	IRF1	TF	ENSG00000136478	TEX2	mRNA	TF-mRNA	NA	0.00495266
ENSG00000054598	FOXC1	TF	ENSG00000172292	CERS6	mRNA	TF-mRNA	NA	0.00495266
ENSG00000185630	PBX1	TF	ENSG00000165507	C10orf10	mRNA	TF-mRNA	NA	0.00495266
ENSG00000185630	PBX1	TF	ENSG00000137501	SYTL2	mRNA	TF-mRNA	NA	0.00496445
ENSG00000054598	FOXC1	TF	ENSG00000181827	RFX7	mRNA	TF-mRNA	NA	0.00496697
ENSG00000185551	NR2F2	TF	ENSG00000102383	ZDHHC15	mRNA	TF-mRNA	NA	0.00496697
ENSG00000126561	STAT5A	TF	ENSG00000154016	GRAP	mRNA	TF-mRNA	NA	0.00497667
ENSG00000054598	FOXC1	TF	ENSG00000163932	PRKCD	mRNA	TF-mRNA	NA	0.00499439
ENSG00000185551	NR2F2	TF	ENSG00000188158	NHS	mRNA	TF-mRNA	NA	0.00499439
ENSG00000185551	NR2F2	TF	ENSG00000127554	GFER	mRNA	TF-mRNA	NA	0.00499439
ENSG00000126561	STAT5A	TF	ENSG00000185565	LSAMP	mRNA	TF-mRNA	NA	0.00499439
ENSG00000115966	ATF2	TF	ENSG00000115318	LOXL3	mRNA	TF-mRNA	NA	0.00499439
ENSG00000136997	MYC	TF	ENSG00000130726	TRIM28	mRNA	TF-mRNA	NA	0.00499439
ENSG00000185630	PBX1	TF	ENSG00000112902	SEMA5A	mRNA	TF-mRNA	NA	0.00499439
ENSG00000185630	PBX1	TF	ENSG00000112530	PACRG	mRNA	TF-mRNA	NA	0.00499439
ENSG00000126561	STAT5A	TF	ENSG00000109113	RAB34	mRNA	TF-mRNA	NA	0.00499439
ENSG00000054598	FOXC1	TF	ENSG00000157796	WDR19	mRNA	TF-mRNA	NA	0.00499439
ENSG00000185630	PBX1	TF	ENSG00000114439	BBX	mRNA	TF-mRNA	NA	0.00499439
ENSG00000054598	FOXC1	TF	ENSG00000175600	C7orf10	mRNA	TF-mRNA	NA	0.00499439
ENSG00000167034	NKX3-1	TF	ENSG00000138735	PDE5A	mRNA	TF-mRNA	NA	0.00499526
ENSG00000185630	PBX1	TF	ENSG00000134532	SOX5	mRNA	TF-mRNA	NA	0.00500157
ENSG00000185551	NR2F2	TF	ENSG00000136830	FAM129B	mRNA	TF-mRNA	NA	0.00500157
ENSG00000126561	STAT5A	TF	ENSG00000138593	SECISBP2L	mRNA	TF-mRNA	NA	0.00500302
ENSG00000185630	PBX1	TF	ENSG00000105976	MET	mRNA	TF-mRNA	NA	0.00501726
ENSG00000101384	JAG1	TF	hsa-mir-145-5p	hsa-mir-145-5p	miRNA	TF-miRNA	NA	0.00501928
ENSG00000185551	NR2F2	TF	ENSG00000007866	TEAD3	mRNA	TF-mRNA	NA	0.00502081
ENSG00000132005	RFX1	TF	ENSG00000135298	BAI3	mRNA	TF-mRNA	NA	0.00502081
ENSG00000125347	IRF1	TF	ENSG00000181904	C5orf24	mRNA	TF-mRNA	NA	0.00502243
ENSG00000054598	FOXC1	TF	ENSG00000215769	hsa-mir-6080	mRNA	TF-mRNA	NA	0.0050275
ENSG00000126561	STAT5A	TF	ENSG00000124688	MAD2L1BP	mRNA	TF-mRNA	NA	0.0050275
ENSG00000054598	FOXC1	TF	ENSG00000166450	PRTG	mRNA	TF-mRNA	NA	0.0050275
ENSG00000054598	FOXC1	TF	ENSG00000148219	ASTN2	mRNA	TF-mRNA	NA	0.0050275
ENSG00000120738	EGR1	TF	ENSG00000007168	PAFAH1B1	mRNA	TF-mRNA	NA	0.0050275
ENSG00000126561	STAT5A	TF	ENSG00000112182	BACH2	mRNA	TF-mRNA	NA	0.0050275
ENSG00000173757	STAT5B	TF	ENSG00000078114	NEBL	mRNA	TF-mRNA	NA	0.0050275
ENSG00000120738	EGR1	TF	ENSG00000082175	PGR	mRNA	TF-mRNA	NA	0.00504084
ENSG00000054598	FOXC1	TF	ENSG00000147852	VLDLR	mRNA	TF-mRNA	NA	0.00505954
ENSG00000132005	RFX1	TF	ENSG00000121964	GTDC1	mRNA	TF-mRNA	NA	0.00506327
ENSG00000054598	FOXC1	TF	ENSG00000263069	CTD-2047H16.4	mRNA	TF-mRNA	NA	0.00506422
ENSG00000126561	STAT5A	TF	ENSG00000069956	MAPK6	mRNA	TF-mRNA	NA	0.00507053
ENSG00000054598	FOXC1	TF	ENSG00000158864	NDUFS2	mRNA	TF-mRNA	NA	0.00507053
ENSG00000185551	NR2F2	TF	ENSG00000221866	PLXNA4	mRNA	TF-mRNA	NA	0.00509597
ENSG00000132005	RFX1	TF	ENSG00000087258	GNAO1	mRNA	TF-mRNA	NA	0.00509597
ENSG00000137273	FOXF2	TF	ENSG00000147408	CSGALNACT1	mRNA	TF-mRNA	NA	0.00509597
ENSG00000185668	POU3F1	TF	ENSG00000120709	FAM53C	mRNA	TF-mRNA	NA	0.00510135
ENSG00000185630	PBX1	TF	ENSG00000183049	CAMK1D	mRNA	TF-mRNA	NA	0.00510787
ENSG00000054598	FOXC1	TF	ENSG00000128829	EIF2AK4	mRNA	TF-mRNA	NA	0.00510845
ENSG00000054598	FOXC1	TF	ENSG00000149256	TENM4	mRNA	TF-mRNA	NA	0.00511904
ENSG00000185551	NR2F2	TF	ENSG00000169992	NLGN2	mRNA	TF-mRNA	NA	0.00511991
ENSG00000126561	STAT5A	TF	ENSG00000213523	SRA1	mRNA	TF-mRNA	NA	0.00511991
ENSG00000185551	NR2F2	TF	ENSG00000159216	RUNX1	mRNA	TF-mRNA	NA	0.00512497
ENSG00000125347	IRF1	TF	ENSG00000145725	PPIP5K2	mRNA	TF-mRNA	NA	0.00512497
ENSG00000115966	ATF2	TF	hsa-mir-615-3p	hsa-mir-615-3p	miRNA	TF-miRNA	NA	0.00513006
ENSG00000126561	STAT5A	TF	ENSG00000183579	ZNRF3	mRNA	TF-mRNA	NA	0.0051473
ENSG00000185630	PBX1	TF	ENSG00000196482	ESRRG	mRNA	TF-mRNA	NA	0.0051473
ENSG00000185551	NR2F2	TF	ENSG00000162873	KLHDC8A	mRNA	TF-mRNA	NA	0.0051473
ENSG00000185630	PBX1	TF	ENSG00000054611	TBC1D22A	mRNA	TF-mRNA	NA	0.0051473
ENSG00000054598	FOXC1	TF	ENSG00000090104	RGS1	mRNA	TF-mRNA	NA	0.0051473
ENSG00000185630	PBX1	TF	ENSG00000175471	MCTP1	mRNA	TF-mRNA	NA	0.0051473
ENSG00000173757	STAT5B	TF	ENSG00000091490	SEL1L3	mRNA	TF-mRNA	NA	0.0051473
ENSG00000126561	STAT5A	TF	ENSG00000159267	HLCS	mRNA	TF-mRNA	NA	0.0051473
ENSG00000054598	FOXC1	TF	ENSG00000131759	RARA	mRNA	TF-mRNA	NA	0.0051473
ENSG00000125347	IRF1	TF	ENSG00000118257	NRP2	mRNA	TF-mRNA	NA	0.0051473
ENSG00000125347	IRF1	TF	ENSG00000119203	CPSF3	mRNA	TF-mRNA	NA	0.0051473
ENSG00000054598	FOXC1	TF	ENSG00000121039	RDH10	mRNA	TF-mRNA	NA	0.0051473
ENSG00000185630	PBX1	TF	ENSG00000169760	NLGN1	mRNA	TF-mRNA	NA	0.0051473
ENSG00000054598	FOXC1	TF	ENSG00000259134	LINC00924	mRNA	TF-mRNA	NA	0.0051531
ENSG00000125347	IRF1	TF	ENSG00000154240	CEP112	mRNA	TF-mRNA	NA	0.00516158
ENSG00000126561	STAT5A	TF	ENSG00000079482	OPHN1	mRNA	TF-mRNA	NA	0.00517295
ENSG00000125347	IRF1	TF	ENSG00000091428	RAPGEF4	mRNA	TF-mRNA	NA	0.00517404
ENSG00000185122	HSF1	TF	ENSG00000139625	MAP3K12	mRNA	TF-mRNA	NA	0.00517734
ENSG00000126561	STAT5A	TF	ENSG00000184675	AMER1	mRNA	TF-mRNA	NA	0.00518121
ENSG00000185630	PBX1	TF	ENSG00000117114	LPHN2	mRNA	TF-mRNA	NA	0.00519575
ENSG00000126561	STAT5A	TF	ENSG00000089351	GRAMD1A	mRNA	TF-mRNA	NA	0.00519575
ENSG00000185630	PBX1	TF	ENSG00000250588	IQCJ-SCHIP1	mRNA	TF-mRNA	NA	0.00519575
ENSG00000082641	NFE2L1	TF	ENSG00000176658	MYO1D	mRNA	TF-mRNA	NA	0.00519575
ENSG00000185551	NR2F2	TF	ENSG00000167930	ITFG3	mRNA	TF-mRNA	NA	0.00519575
ENSG00000126561	STAT5A	TF	ENSG00000157404	KIT	mRNA	TF-mRNA	NA	0.00519575
ENSG00000054598	FOXC1	TF	ENSG00000130508	PXDN	mRNA	TF-mRNA	NA	0.00519575
ENSG00000185630	PBX1	TF	ENSG00000117069	ST6GALNAC5	mRNA	TF-mRNA	NA	0.00519575
ENSG00000185551	NR2F2	TF	ENSG00000168256	NKIRAS2	mRNA	TF-mRNA	NA	0.00519575
ENSG00000125347	IRF1	TF	ENSG00000182700	IGIP	mRNA	TF-mRNA	NA	0.00519575
ENSG00000125347	IRF1	TF	ENSG00000078114	NEBL	mRNA	TF-mRNA	NA	0.00519575
ENSG00000115966	ATF2	TF	ENSG00000101493	ZNF516	mRNA	TF-mRNA	NA	0.00519575
ENSG00000054598	FOXC1	TF	ENSG00000100714	MTHFD1	mRNA	TF-mRNA	NA	0.00519996
ENSG00000115415	STAT1	TF	hsa-mir-615-3p	hsa-mir-615-3p	miRNA	TF-miRNA	NA	0.00521884
ENSG00000125347	IRF1	TF	ENSG00000013364	MVP	mRNA	TF-mRNA	NA	0.00521932
ENSG00000125347	IRF1	TF	ENSG00000068024	HDAC4	mRNA	TF-mRNA	NA	0.00522059
ENSG00000054598	FOXC1	TF	ENSG00000128573	FOXP2	mRNA	TF-mRNA	NA	0.00522866
ENSG00000126561	STAT5A	TF	ENSG00000077092	RARB	mRNA	TF-mRNA	NA	0.00523
ENSG00000185630	PBX1	TF	ENSG00000168546	GFRA2	mRNA	TF-mRNA	NA	0.00523048
ENSG00000185122	HSF1	TF	ENSG00000175029	CTBP2	mRNA	TF-mRNA	NA	0.00524269
ENSG00000054598	FOXC1	TF	ENSG00000126351	THRA	mRNA	TF-mRNA	NA	0.00524372
ENSG00000132005	RFX1	TF	ENSG00000157216	SSBP3	mRNA	TF-mRNA	NA	0.00524564
ENSG00000245848	CEBPA	TF	ENSG00000204634	TBC1D8	mRNA	TF-mRNA	NA	0.00524564
ENSG00000082641	NFE2L1	TF	ENSG00000169083	AR	mRNA	TF-mRNA	NA	0.00525056
ENSG00000185551	NR2F2	TF	ENSG00000183723	CMTM4	mRNA	TF-mRNA	NA	0.00526659
ENSG00000126561	STAT5A	TF	ENSG00000145242	EPHA5	mRNA	TF-mRNA	NA	0.00526668
ENSG00000185122	HSF1	TF	ENSG00000176697	BDNF	mRNA	TF-mRNA	NA	0.00526668
ENSG00000185630	PBX1	TF	ENSG00000266028	SRGAP2	mRNA	TF-mRNA	NA	0.00526668
ENSG00000141510	TP53	TF	hsa-mir-155-5p	hsa-mir-155-5p	miRNA	TF-miRNA	NA	0.00528015
ENSG00000126561	STAT5A	TF	ENSG00000130158	DOCK6	mRNA	TF-mRNA	NA	0.00528049
ENSG00000054598	FOXC1	TF	ENSG00000272168	LINC00340	mRNA	TF-mRNA	NA	0.00528049
ENSG00000126561	STAT5A	TF	ENSG00000116871	MAP7D1	mRNA	TF-mRNA	NA	0.00528819
ENSG00000054598	FOXC1	TF	ENSG00000164619	BMPER	mRNA	TF-mRNA	NA	0.00528819
ENSG00000126561	STAT5A	TF	ENSG00000213619	NDUFS3	mRNA	TF-mRNA	NA	0.00528819
ENSG00000185630	PBX1	TF	ENSG00000092421	SEMA6A	mRNA	TF-mRNA	NA	0.00528819
ENSG00000065970	FOXJ2	TF	ENSG00000164946	FREM1	mRNA	TF-mRNA	NA	0.00529159
ENSG00000125347	IRF1	TF	ENSG00000154001	PPP2R5E	mRNA	TF-mRNA	NA	0.00530125
ENSG00000150347	ARID5B	TF	ENSG00000101126	ADNP	mRNA	TF-mRNA	NA	0.00531007
ENSG00000126561	STAT5A	TF	ENSG00000133639	BTG1	mRNA	TF-mRNA	NA	0.00531007
ENSG00000054598	FOXC1	TF	ENSG00000100485	SOS2	mRNA	TF-mRNA	NA	0.00531366
ENSG00000126561	STAT5A	TF	ENSG00000163083	INHBB	mRNA	TF-mRNA	NA	0.00531366
ENSG00000185630	PBX1	TF	ENSG00000144233	AMMECR1L	mRNA	TF-mRNA	NA	0.00531405
ENSG00000065970	FOXJ2	TF	ENSG00000254726	MEX3A	mRNA	TF-mRNA	NA	0.00531405
ENSG00000185551	NR2F2	TF	ENSG00000175387	SMAD2	mRNA	TF-mRNA	NA	0.00531469
ENSG00000054598	FOXC1	TF	ENSG00000107829	FBXW4	mRNA	TF-mRNA	NA	0.00533695
ENSG00000126561	STAT5A	TF	ENSG00000172061	LRRC15	mRNA	TF-mRNA	NA	0.00534264
ENSG00000054598	FOXC1	TF	ENSG00000157869	RAB28	mRNA	TF-mRNA	NA	0.00534264
ENSG00000082641	NFE2L1	TF	ENSG00000135083	CCNJL	mRNA	TF-mRNA	NA	0.00534778
ENSG00000185630	PBX1	TF	ENSG00000170606	HSPA4	mRNA	TF-mRNA	NA	0.00534778
ENSG00000082641	NFE2L1	TF	ENSG00000170522	ELOVL6	mRNA	TF-mRNA	NA	0.00534937
ENSG00000185630	PBX1	TF	ENSG00000085377	PREP	mRNA	TF-mRNA	NA	0.00534937
ENSG00000054598	FOXC1	TF	ENSG00000028203	VEZT	mRNA	TF-mRNA	NA	0.00534937
ENSG00000090447	TFAP4	TF	ENSG00000115255	REEP6	mRNA	TF-mRNA	NA	0.00536385
ENSG00000054598	FOXC1	TF	ENSG00000164494	PDSS2	mRNA	TF-mRNA	NA	0.00537894
ENSG00000185630	PBX1	TF	ENSG00000091622	ACKR6	mRNA	TF-mRNA	NA	0.00539416
ENSG00000108924	HLF	TF	ENSG00000163110	PDLIM5	mRNA	TF-mRNA	NA	0.00539473
ENSG00000257923	CUX1	TF	hsa-mir-149-5p	hsa-mir-149-5p	miRNA	TF-miRNA	NA	0.00539481
ENSG00000125347	IRF1	TF	ENSG00000150672	DLG2	mRNA	TF-mRNA	NA	0.00540206
ENSG00000125347	IRF1	TF	ENSG00000162600	OMA1	mRNA	TF-mRNA	NA	0.00540206
ENSG00000054598	FOXC1	TF	ENSG00000151687	ANKAR	mRNA	TF-mRNA	NA	0.00540206
ENSG00000100393	EP300	TF	ENSG00000118523	CTGF	mRNA	TF-mRNA	NA	0.00540206
ENSG00000126561	STAT5A	TF	ENSG00000146085	MUT	mRNA	TF-mRNA	NA	0.00540206
ENSG00000126561	STAT5A	TF	ENSG00000083857	FAT1	mRNA	TF-mRNA	NA	0.00541576
ENSG00000054598	FOXC1	TF	ENSG00000240303	ACAD11	mRNA	TF-mRNA	NA	0.00543576
ENSG00000185630	PBX1	TF	ENSG00000130066	SAT1	mRNA	TF-mRNA	NA	0.00543576
ENSG00000126561	STAT5A	TF	ENSG00000186260	MKL2	mRNA	TF-mRNA	NA	0.00544295
ENSG00000125347	IRF1	TF	ENSG00000095637	SORBS1	mRNA	TF-mRNA	NA	0.00544295
ENSG00000185551	NR2F2	TF	ENSG00000072310	SREBF1	mRNA	TF-mRNA	NA	0.00544295
ENSG00000054598	FOXC1	TF	ENSG00000140367	UBE2Q2	mRNA	TF-mRNA	NA	0.00545135
ENSG00000126561	STAT5A	TF	ENSG00000154640	BTG3	mRNA	TF-mRNA	NA	0.00545135
ENSG00000126561	STAT5A	TF	ENSG00000143799	PARP1	mRNA	TF-mRNA	NA	0.00545135
ENSG00000245848	CEBPA	TF	ENSG00000118961	C2orf43	mRNA	TF-mRNA	NA	0.00545218
ENSG00000115966	ATF2	TF	ENSG00000136931	NR5A1	mRNA	TF-mRNA	NA	0.0054685
ENSG00000054598	FOXC1	TF	ENSG00000047457	CP	mRNA	TF-mRNA	NA	0.0054685
ENSG00000185630	PBX1	TF	ENSG00000082641	NFE2L1	mRNA	TF-mRNA	NA	0.0054685
ENSG00000137273	FOXF2	TF	ENSG00000072422	RHOBTB1	mRNA	TF-mRNA	NA	0.0054685
ENSG00000054598	FOXC1	TF	ENSG00000149179	C11orf49	mRNA	TF-mRNA	NA	0.0054685
ENSG00000126561	STAT5A	TF	ENSG00000112419	PHACTR2	mRNA	TF-mRNA	NA	0.0054685
ENSG00000082641	NFE2L1	TF	ENSG00000185630	PBX1	mRNA	TF-mRNA	NA	0.0054685
ENSG00000126561	STAT5A	TF	ENSG00000006576	PHTF2	mRNA	TF-mRNA	NA	0.00546957
ENSG00000054598	FOXC1	TF	ENSG00000100852	ARHGAP5	mRNA	TF-mRNA	NA	0.00547457
ENSG00000126561	STAT5A	TF	ENSG00000108599	AKAP10	mRNA	TF-mRNA	NA	0.00547457
ENSG00000185551	NR2F2	TF	ENSG00000146021	KLHL3	mRNA	TF-mRNA	NA	0.00547457
ENSG00000054598	FOXC1	TF	ENSG00000169851	PCDH7	mRNA	TF-mRNA	NA	0.00547846
ENSG00000185551	NR2F2	TF	ENSG00000129250	KIF1C	mRNA	TF-mRNA	NA	0.00547944
ENSG00000126561	STAT5A	TF	ENSG00000006740	ARHGAP44	mRNA	TF-mRNA	NA	0.00552769
ENSG00000126561	STAT5A	TF	ENSG00000112773	FAM46A	mRNA	TF-mRNA	NA	0.00553055
ENSG00000185551	NR2F2	TF	ENSG00000139083	ETV6	mRNA	TF-mRNA	NA	0.00554371
ENSG00000173757	STAT5B	TF	ENSG00000197959	DNM3	mRNA	TF-mRNA	NA	0.00554729
ENSG00000065970	FOXJ2	TF	ENSG00000156650	KAT6B	mRNA	TF-mRNA	NA	0.00554729
ENSG00000125347	IRF1	TF	ENSG00000147905	ZCCHC7	mRNA	TF-mRNA	NA	0.00554729
ENSG00000054598	FOXC1	TF	ENSG00000171634	BPTF	mRNA	TF-mRNA	NA	0.00554729
ENSG00000125347	IRF1	TF	ENSG00000188641	DPYD	mRNA	TF-mRNA	NA	0.00555595
ENSG00000054598	FOXC1	TF	ENSG00000135365	PHF21A	mRNA	TF-mRNA	NA	0.00555595
ENSG00000054598	FOXC1	TF	ENSG00000125952	MAX	mRNA	TF-mRNA	NA	0.00555595
ENSG00000054598	FOXC1	TF	ENSG00000182463	TSHZ2	mRNA	TF-mRNA	NA	0.00555595
ENSG00000245848	CEBPA	TF	hsa-mir-28-5p	hsa-mir-28-5p	miRNA	TF-miRNA	NA	0.00555931
ENSG00000185122	HSF1	TF	ENSG00000102100	SLC35A2	mRNA	TF-mRNA	NA	0.00555951
ENSG00000054598	FOXC1	TF	ENSG00000182771	GRID1	mRNA	TF-mRNA	NA	0.00555951
ENSG00000125347	IRF1	TF	ENSG00000010404	IDS	mRNA	TF-mRNA	NA	0.00556496
ENSG00000126561	STAT5A	TF	ENSG00000185477	GPRIN3	mRNA	TF-mRNA	NA	0.00556546
ENSG00000126561	STAT5A	TF	ENSG00000176208	ATAD5	mRNA	TF-mRNA	NA	0.00556575
ENSG00000100393	EP300	TF	ENSG00000107872	FBXL15	mRNA	TF-mRNA	NA	0.0055712
ENSG00000185630	PBX1	TF	ENSG00000169855	ROBO1	mRNA	TF-mRNA	NA	0.00558424
ENSG00000185630	PBX1	TF	ENSG00000110328	GALNT18	mRNA	TF-mRNA	NA	0.00558424
ENSG00000132005	RFX1	TF	ENSG00000115318	LOXL3	mRNA	TF-mRNA	NA	0.00558424
ENSG00000125347	IRF1	TF	ENSG00000157168	NRG1	mRNA	TF-mRNA	NA	0.00558905
ENSG00000054598	FOXC1	TF	ENSG00000170248	PDCD6IP	mRNA	TF-mRNA	NA	0.00558905
ENSG00000065970	FOXJ2	TF	ENSG00000072422	RHOBTB1	mRNA	TF-mRNA	NA	0.00558905
ENSG00000185551	NR2F2	TF	ENSG00000197959	DNM3	mRNA	TF-mRNA	NA	0.00558905
ENSG00000185551	NR2F2	TF	ENSG00000122870	BICC1	mRNA	TF-mRNA	NA	0.00558905
ENSG00000054598	FOXC1	TF	ENSG00000021645	NRXN3	mRNA	TF-mRNA	NA	0.00558905
ENSG00000126561	STAT5A	TF	ENSG00000142765	SYTL1	mRNA	TF-mRNA	NA	0.00561809
ENSG00000126561	STAT5A	TF	ENSG00000080824	HSP90AA1	mRNA	TF-mRNA	NA	0.00561809
ENSG00000185551	NR2F2	TF	ENSG00000083799	CYLD	mRNA	TF-mRNA	NA	0.00562045
ENSG00000054598	FOXC1	TF	ENSG00000101463	SYNDIG1	mRNA	TF-mRNA	NA	0.00562519
ENSG00000185122	HSF1	TF	ENSG00000167257	RNF214	mRNA	TF-mRNA	NA	0.00562519
ENSG00000185122	HSF1	TF	ENSG00000175115	PACS1	mRNA	TF-mRNA	NA	0.00562774
ENSG00000185122	HSF1	TF	ENSG00000181722	ZBTB20	mRNA	TF-mRNA	NA	0.00562774
ENSG00000112592	TBP	TF	ENSG00000134138	MEIS2	mRNA	TF-mRNA	NA	0.00562983
ENSG00000185630	PBX1	TF	ENSG00000170017	ALCAM	mRNA	TF-mRNA	NA	0.00562983
ENSG00000082641	NFE2L1	TF	ENSG00000069020	MAST4	mRNA	TF-mRNA	NA	0.00565212
ENSG00000185551	NR2F2	TF	ENSG00000162415	ZSWIM5	mRNA	TF-mRNA	NA	0.00565212
ENSG00000185630	PBX1	TF	ENSG00000182621	PLCB1	mRNA	TF-mRNA	NA	0.00565212
ENSG00000126561	STAT5A	TF	ENSG00000171840	NINJ2	mRNA	TF-mRNA	NA	0.00565212
ENSG00000054598	FOXC1	TF	ENSG00000119314	PTBP3	mRNA	TF-mRNA	NA	0.00566499
ENSG00000186130	ZBTB6	TF	ENSG00000001167	NFYA	mRNA	TF-mRNA	NA	0.00566499
ENSG00000185630	PBX1	TF	ENSG00000111674	ENO2	mRNA	TF-mRNA	NA	0.0056812
ENSG00000126561	STAT5A	TF	ENSG00000137936	BCAR3	mRNA	TF-mRNA	NA	0.0056812
ENSG00000185668	POU3F1	TF	ENSG00000156650	KAT6B	mRNA	TF-mRNA	NA	0.00568983
ENSG00000054598	FOXC1	TF	ENSG00000115221	ITGB6	mRNA	TF-mRNA	NA	0.00569814
ENSG00000185630	PBX1	TF	ENSG00000115233	PSMD14	mRNA	TF-mRNA	NA	0.00569814
ENSG00000054598	FOXC1	TF	ENSG00000215018	COL28A1	mRNA	TF-mRNA	NA	0.00569814
ENSG00000054598	FOXC1	TF	ENSG00000204120	GIGYF2	mRNA	TF-mRNA	NA	0.00571391
ENSG00000082641	NFE2L1	TF	ENSG00000096060	FKBP5	mRNA	TF-mRNA	NA	0.00572482
ENSG00000054598	FOXC1	TF	ENSG00000137941	TTLL7	mRNA	TF-mRNA	NA	0.00572482
ENSG00000054598	FOXC1	TF	ENSG00000175745	NR2F1	mRNA	TF-mRNA	NA	0.00572482
ENSG00000150907	FOXO1	TF	ENSG00000183576	SETD3	mRNA	TF-mRNA	NA	0.00572482
ENSG00000054598	FOXC1	TF	ENSG00000075213	SEMA3A	mRNA	TF-mRNA	NA	0.00572482
ENSG00000125347	IRF1	TF	ENSG00000143776	CDC42BPA	mRNA	TF-mRNA	NA	0.00572482
ENSG00000185630	PBX1	TF	ENSG00000160145	KALRN	mRNA	TF-mRNA	NA	0.00572482
ENSG00000054598	FOXC1	TF	ENSG00000162402	USP24	mRNA	TF-mRNA	NA	0.00572482
ENSG00000125347	IRF1	TF	ENSG00000241684	ADAMTS9-AS2	mRNA	TF-mRNA	NA	0.00572936
ENSG00000185551	NR2F2	TF	ENSG00000135074	ADAM19	mRNA	TF-mRNA	NA	0.00573084
ENSG00000082641	NFE2L1	TF	ENSG00000069188	SDK2	mRNA	TF-mRNA	NA	0.00573345
ENSG00000125347	IRF1	TF	ENSG00000162105	SHANK2	mRNA	TF-mRNA	NA	0.00573904
ENSG00000125347	IRF1	TF	ENSG00000119778	ATAD2B	mRNA	TF-mRNA	NA	0.00575339
ENSG00000054598	FOXC1	TF	ENSG00000236824	BCYRN1	mRNA	TF-mRNA	NA	0.00575856
ENSG00000125347	IRF1	TF	ENSG00000156928	MALSU1	mRNA	TF-mRNA	NA	0.00576681
ENSG00000125347	IRF1	TF	ENSG00000115738	ID2	mRNA	TF-mRNA	NA	0.00576681
ENSG00000185551	NR2F2	TF	ENSG00000126705	AHDC1	mRNA	TF-mRNA	NA	0.00577129
ENSG00000126561	STAT5A	TF	ENSG00000196782	MAML3	mRNA	TF-mRNA	NA	0.00577129
ENSG00000185122	HSF1	TF	ENSG00000173114	LRRN3	mRNA	TF-mRNA	NA	0.00577896
ENSG00000185551	NR2F2	TF	ENSG00000183833	MAATS1	mRNA	TF-mRNA	NA	0.00578794
ENSG00000054598	FOXC1	TF	ENSG00000108175	ZMIZ1	mRNA	TF-mRNA	NA	0.00578794
ENSG00000185551	NR2F2	TF	ENSG00000131069	ACSS2	mRNA	TF-mRNA	NA	0.00578794
ENSG00000054598	FOXC1	TF	ENSG00000047648	ARHGAP6	mRNA	TF-mRNA	NA	0.00579033
ENSG00000173757	STAT5B	TF	ENSG00000184156	KCNQ3	mRNA	TF-mRNA	NA	0.00579033
ENSG00000054598	FOXC1	TF	ENSG00000145730	PAM	mRNA	TF-mRNA	NA	0.00579161
ENSG00000054598	FOXC1	TF	ENSG00000196535	MYO18A	mRNA	TF-mRNA	NA	0.00579161
ENSG00000054598	FOXC1	TF	ENSG00000196814	MVB12B	mRNA	TF-mRNA	NA	0.00579773
ENSG00000150907	FOXO1	TF	ENSG00000104419	NDRG1	mRNA	TF-mRNA	NA	0.00579773
ENSG00000126561	STAT5A	TF	ENSG00000119408	NEK6	mRNA	TF-mRNA	NA	0.00579773
ENSG00000125347	IRF1	TF	ENSG00000179915	NRXN1	mRNA	TF-mRNA	NA	0.00579853
ENSG00000054598	FOXC1	TF	ENSG00000177425	PAWR	mRNA	TF-mRNA	NA	0.00580674
ENSG00000126561	STAT5A	TF	ENSG00000185950	IRS2	mRNA	TF-mRNA	NA	0.00581697
ENSG00000082641	NFE2L1	TF	ENSG00000005020	SKAP2	mRNA	TF-mRNA	NA	0.00581881
ENSG00000126561	STAT5A	TF	ENSG00000167182	SP2	mRNA	TF-mRNA	NA	0.00581881
ENSG00000126561	STAT5A	TF	ENSG00000110048	OSBP	mRNA	TF-mRNA	NA	0.00581881
ENSG00000136997	MYC	TF	hsa-mir-221-3p	hsa-mir-221-3p	miRNA	TF-miRNA	NA	0.00582294
ENSG00000068024	HDAC4	TF	hsa-mir-200a-3p	hsa-mir-200a-3p	miRNA	TF-miRNA	NA	0.00582294
ENSG00000150347	ARID5B	TF	ENSG00000128918	ALDH1A2	mRNA	TF-mRNA	NA	0.0058395
ENSG00000185551	NR2F2	TF	ENSG00000183798	EMILIN3	mRNA	TF-mRNA	NA	0.00584834
ENSG00000185551	NR2F2	TF	ENSG00000184156	KCNQ3	mRNA	TF-mRNA	NA	0.00584834
ENSG00000172216	CEBPB	TF	ENSG00000152137	HSPB8	mRNA	TF-mRNA	NA	0.0058531
ENSG00000115966	ATF2	TF	ENSG00000168280	KIF5C	mRNA	TF-mRNA	NA	0.00587786
ENSG00000082641	NFE2L1	TF	ENSG00000109854	HTATIP2	mRNA	TF-mRNA	NA	0.00588599
ENSG00000136997	MYC	TF	hsa-mir-93-5p	hsa-mir-93-5p	miRNA	TF-miRNA	NA	0.0058879
ENSG00000175197	DDIT3	TF	hsa-mir-28-5p	hsa-mir-28-5p	miRNA	TF-miRNA	NA	0.0058879
ENSG00000054598	FOXC1	TF	ENSG00000204406	MBD5	mRNA	TF-mRNA	NA	0.0058934
ENSG00000125347	IRF1	TF	ENSG00000075391	RASAL2	mRNA	TF-mRNA	NA	0.0058934
ENSG00000054598	FOXC1	TF	ENSG00000072756	TRNT1	mRNA	TF-mRNA	NA	0.00589705
ENSG00000185551	NR2F2	TF	ENSG00000102935	ZNF423	mRNA	TF-mRNA	NA	0.00589705
ENSG00000125347	IRF1	TF	ENSG00000180828	BHLHE22	mRNA	TF-mRNA	NA	0.00589967
ENSG00000126561	STAT5A	TF	ENSG00000133985	TTC9	mRNA	TF-mRNA	NA	0.00590165
ENSG00000125347	IRF1	TF	ENSG00000127603	MACF1	mRNA	TF-mRNA	NA	0.00590971
ENSG00000054598	FOXC1	TF	ENSG00000198373	WWP2	mRNA	TF-mRNA	NA	0.00591171
ENSG00000185551	NR2F2	TF	ENSG00000159720	ATP6V0D1	mRNA	TF-mRNA	NA	0.00592364
ENSG00000126561	STAT5A	TF	ENSG00000067842	ATP2B3	mRNA	TF-mRNA	NA	0.00592364
ENSG00000185630	PBX1	TF	ENSG00000136379	ABHD17C	mRNA	TF-mRNA	NA	0.00592364
ENSG00000054598	FOXC1	TF	ENSG00000272325	NUDT3	mRNA	TF-mRNA	NA	0.00592439
ENSG00000054598	FOXC1	TF	ENSG00000165474	GJB2	mRNA	TF-mRNA	NA	0.00592439
ENSG00000126561	STAT5A	TF	ENSG00000198542	ITGBL1	mRNA	TF-mRNA	NA	0.00592439
ENSG00000185551	NR2F2	TF	ENSG00000114395	CYB561D2	mRNA	TF-mRNA	NA	0.00592657
ENSG00000185551	NR2F2	TF	ENSG00000187391	MAGI2	mRNA	TF-mRNA	NA	0.00593213
ENSG00000126561	STAT5A	TF	ENSG00000047617	ANO2	mRNA	TF-mRNA	NA	0.00593213
ENSG00000054598	FOXC1	TF	ENSG00000119487	MAPKAP1	mRNA	TF-mRNA	NA	0.00593213
ENSG00000054598	FOXC1	TF	ENSG00000178764	ZHX2	mRNA	TF-mRNA	NA	0.0059324
ENSG00000100811	YY1	TF	ENSG00000128918	ALDH1A2	mRNA	TF-mRNA	NA	0.00593266
ENSG00000136997	MYC	TF	ENSG00000143869	GDF7	mRNA	TF-mRNA	NA	0.00593554
ENSG00000173757	STAT5B	TF	ENSG00000158813	EDA	mRNA	TF-mRNA	NA	0.00594254
ENSG00000126561	STAT5A	TF	ENSG00000167716	WDR81	mRNA	TF-mRNA	NA	0.00594467
ENSG00000125347	IRF1	TF	ENSG00000170873	MTSS1	mRNA	TF-mRNA	NA	0.00595773
ENSG00000125347	IRF1	TF	ENSG00000169118	CSNK1G1	mRNA	TF-mRNA	NA	0.0059613
ENSG00000054598	FOXC1	TF	ENSG00000163520	FBLN2	mRNA	TF-mRNA	NA	0.0059613
ENSG00000125347	IRF1	TF	ENSG00000079819	EPB41L2	mRNA	TF-mRNA	NA	0.00597323
ENSG00000126561	STAT5A	TF	ENSG00000140526	ABHD2	mRNA	TF-mRNA	NA	0.00599348
ENSG00000126561	STAT5A	TF	ENSG00000130940	CASZ1	mRNA	TF-mRNA	NA	0.00599396
ENSG00000125347	IRF1	TF	ENSG00000184156	KCNQ3	mRNA	TF-mRNA	NA	0.00600201
ENSG00000065970	FOXJ2	TF	ENSG00000137831	UACA	mRNA	TF-mRNA	NA	0.00600201
ENSG00000185630	PBX1	TF	ENSG00000151150	ANK3	mRNA	TF-mRNA	NA	0.00600457
ENSG00000125347	IRF1	TF	ENSG00000197157	SND1	mRNA	TF-mRNA	NA	0.00600457
ENSG00000054598	FOXC1	TF	ENSG00000185483	ROR1	mRNA	TF-mRNA	NA	0.0060154
ENSG00000054598	FOXC1	TF	ENSG00000132510	KDM6B	mRNA	TF-mRNA	NA	0.0060154
ENSG00000125347	IRF1	TF	ENSG00000204335	SP5	mRNA	TF-mRNA	NA	0.0060154
ENSG00000054598	FOXC1	TF	ENSG00000107862	GBF1	mRNA	TF-mRNA	NA	0.00602992
ENSG00000054598	FOXC1	TF	ENSG00000136560	TANK	mRNA	TF-mRNA	NA	0.00602992
ENSG00000126561	STAT5A	TF	ENSG00000069667	RORA	mRNA	TF-mRNA	NA	0.00603482
ENSG00000126561	STAT5A	TF	ENSG00000156853	ZNF689	mRNA	TF-mRNA	NA	0.00603482
ENSG00000136997	MYC	TF	ENSG00000168769	TET2	mRNA	TF-mRNA	NA	0.00603482
ENSG00000054598	FOXC1	TF	ENSG00000070269	TMEM260	mRNA	TF-mRNA	NA	0.00603482
ENSG00000115966	ATF2	TF	ENSG00000105696	TMEM59L	mRNA	TF-mRNA	NA	0.00603482
ENSG00000082641	NFE2L1	TF	ENSG00000152990	GPR125	mRNA	TF-mRNA	NA	0.00603651
ENSG00000054598	FOXC1	TF	ENSG00000134283	PPHLN1	mRNA	TF-mRNA	NA	0.00603924
ENSG00000126561	STAT5A	TF	ENSG00000125257	ABCC4	mRNA	TF-mRNA	NA	0.00603999
ENSG00000126561	STAT5A	TF	ENSG00000095713	CRTAC1	mRNA	TF-mRNA	NA	0.00603999
ENSG00000126561	STAT5A	TF	ENSG00000102897	LYRM1	mRNA	TF-mRNA	NA	0.00604987
ENSG00000125347	IRF1	TF	ENSG00000151474	FRMD4A	mRNA	TF-mRNA	NA	0.00604987
ENSG00000185630	PBX1	TF	ENSG00000074527	NTN4	mRNA	TF-mRNA	NA	0.00604987
ENSG00000126561	STAT5A	TF	ENSG00000049323	LTBP1	mRNA	TF-mRNA	NA	0.00605127
ENSG00000054598	FOXC1	TF	ENSG00000183098	GPC6	mRNA	TF-mRNA	NA	0.00605747
ENSG00000090447	TFAP4	TF	ENSG00000040608	RTN4R	mRNA	TF-mRNA	NA	0.00606091
ENSG00000185122	HSF1	TF	ENSG00000113361	CDH6	mRNA	TF-mRNA	NA	0.00606233
ENSG00000173757	STAT5B	TF	ENSG00000163947	ARHGEF3	mRNA	TF-mRNA	NA	0.00606233
ENSG00000126561	STAT5A	TF	ENSG00000185559	DLK1	mRNA	TF-mRNA	NA	0.00606466
ENSG00000125347	IRF1	TF	ENSG00000187391	MAGI2	mRNA	TF-mRNA	NA	0.00606466
ENSG00000125347	IRF1	TF	ENSG00000030419	IKZF2	mRNA	TF-mRNA	NA	0.00606693
ENSG00000126561	STAT5A	TF	ENSG00000100354	TNRC6B	mRNA	TF-mRNA	NA	0.00607587
ENSG00000126561	STAT5A	TF	ENSG00000103051	COG4	mRNA	TF-mRNA	NA	0.00608113
ENSG00000054598	FOXC1	TF	ENSG00000173517	PEAK1	mRNA	TF-mRNA	NA	0.00608113
ENSG00000054598	FOXC1	TF	ENSG00000102385	DRP2	mRNA	TF-mRNA	NA	0.00608113
ENSG00000125347	IRF1	TF	ENSG00000082068	WDR70	mRNA	TF-mRNA	NA	0.00608321
ENSG00000054598	FOXC1	TF	ENSG00000128881	TTBK2	mRNA	TF-mRNA	NA	0.00610814
ENSG00000054598	FOXC1	TF	ENSG00000181804	SLC9A9	mRNA	TF-mRNA	NA	0.00610814
ENSG00000185630	PBX1	TF	ENSG00000038295	TLL1	mRNA	TF-mRNA	NA	0.00610847
ENSG00000185551	NR2F2	TF	ENSG00000143126	CELSR2	mRNA	TF-mRNA	NA	0.00610847
ENSG00000185551	NR2F2	TF	ENSG00000168795	ZBTB5	mRNA	TF-mRNA	NA	0.00610847
ENSG00000126561	STAT5A	TF	ENSG00000133302	ANKRD32	mRNA	TF-mRNA	NA	0.00610847
ENSG00000126561	STAT5A	TF	ENSG00000115414	FN1	mRNA	TF-mRNA	NA	0.00610847
ENSG00000185630	PBX1	TF	ENSG00000078725	DBC1	mRNA	TF-mRNA	NA	0.00610847
ENSG00000054598	FOXC1	TF	ENSG00000101266	CSNK2A1	mRNA	TF-mRNA	NA	0.0061115
ENSG00000054598	FOXC1	TF	ENSG00000205476	CCDC85C	mRNA	TF-mRNA	NA	0.0061115
ENSG00000054598	FOXC1	TF	ENSG00000102900	NUP93	mRNA	TF-mRNA	NA	0.0061115
ENSG00000185630	PBX1	TF	ENSG00000147027	TMEM47	mRNA	TF-mRNA	NA	0.00611617
ENSG00000132005	RFX1	TF	ENSG00000136931	NR5A1	mRNA	TF-mRNA	NA	0.00611617
ENSG00000054598	FOXC1	TF	ENSG00000144120	TMEM177	mRNA	TF-mRNA	NA	0.00611617
ENSG00000054598	FOXC1	TF	ENSG00000097021	ACOT7	mRNA	TF-mRNA	NA	0.00611617
ENSG00000185630	PBX1	TF	ENSG00000157259	GATAD1	mRNA	TF-mRNA	NA	0.00612368
ENSG00000054598	FOXC1	TF	ENSG00000105011	ASF1B	mRNA	TF-mRNA	NA	0.00612368
ENSG00000125347	IRF1	TF	ENSG00000198626	RYR2	mRNA	TF-mRNA	NA	0.00612368
ENSG00000173757	STAT5B	TF	ENSG00000109452	INPP4B	mRNA	TF-mRNA	NA	0.0061292
ENSG00000126561	STAT5A	TF	ENSG00000125459	MSTO1	mRNA	TF-mRNA	NA	0.00613213
ENSG00000173757	STAT5B	TF	ENSG00000198947	DMD	mRNA	TF-mRNA	NA	0.00613728
ENSG00000108924	HLF	TF	ENSG00000175040	CHST2	mRNA	TF-mRNA	NA	0.00613728
ENSG00000185630	PBX1	TF	ENSG00000163041	H3F3A	mRNA	TF-mRNA	NA	0.00613728
ENSG00000172216	CEBPB	TF	ENSG00000183576	SETD3	mRNA	TF-mRNA	NA	0.00615001
ENSG00000054598	FOXC1	TF	ENSG00000126261	UBA2	mRNA	TF-mRNA	NA	0.00615283
ENSG00000132005	RFX1	TF	ENSG00000163638	ADAMTS9	mRNA	TF-mRNA	NA	0.00615804
ENSG00000185551	NR2F2	TF	ENSG00000173482	PTPRM	mRNA	TF-mRNA	NA	0.00615804
ENSG00000185551	NR2F2	TF	ENSG00000070759	TESK2	mRNA	TF-mRNA	NA	0.00615804
ENSG00000185630	PBX1	TF	ENSG00000119979	FAM45A	mRNA	TF-mRNA	NA	0.00617921
ENSG00000054598	FOXC1	TF	ENSG00000112742	TTK	mRNA	TF-mRNA	NA	0.006183
ENSG00000135363	LMO2	TF	hsa-mir-195-5p	hsa-mir-195-5p	miRNA	TF-miRNA	NA	0.00618692
ENSG00000054598	FOXC1	TF	ENSG00000172403	SYNPO2	mRNA	TF-mRNA	NA	0.00618996
ENSG00000054598	FOXC1	TF	ENSG00000146373	RNF217	mRNA	TF-mRNA	NA	0.00618996
ENSG00000185630	PBX1	TF	ENSG00000169946	ZFPM2	mRNA	TF-mRNA	NA	0.00618996
ENSG00000054598	FOXC1	TF	ENSG00000039319	ZFYVE16	mRNA	TF-mRNA	NA	0.00618996
ENSG00000185630	PBX1	TF	ENSG00000141756	FKBP10	mRNA	TF-mRNA	NA	0.00618996
ENSG00000185551	NR2F2	TF	ENSG00000196218	RYR1	mRNA	TF-mRNA	NA	0.00618996
ENSG00000126561	STAT5A	TF	ENSG00000144036	EXOC6B	mRNA	TF-mRNA	NA	0.00618996
ENSG00000082641	NFE2L1	TF	ENSG00000184347	SLIT3	mRNA	TF-mRNA	NA	0.00618996
ENSG00000185551	NR2F2	TF	ENSG00000109452	INPP4B	mRNA	TF-mRNA	NA	0.00618996
ENSG00000108924	HLF	TF	ENSG00000145536	ADAMTS16	mRNA	TF-mRNA	NA	0.00618996
ENSG00000186130	ZBTB6	TF	ENSG00000183864	TOB2	mRNA	TF-mRNA	NA	0.00619334
ENSG00000126561	STAT5A	TF	ENSG00000184613	NELL2	mRNA	TF-mRNA	NA	0.00619381
ENSG00000185551	NR2F2	TF	ENSG00000188566	NDOR1	mRNA	TF-mRNA	NA	0.0061945
ENSG00000054598	FOXC1	TF	ENSG00000170921	TANC2	mRNA	TF-mRNA	NA	0.00620768
ENSG00000185630	PBX1	TF	ENSG00000182359	KBTBD3	mRNA	TF-mRNA	NA	0.00620768
ENSG00000185630	PBX1	TF	ENSG00000147180	ZNF711	mRNA	TF-mRNA	NA	0.00620768
ENSG00000126561	STAT5A	TF	ENSG00000119669	IRF2BPL	mRNA	TF-mRNA	NA	0.00620768
ENSG00000132005	RFX1	TF	ENSG00000110108	TMEM109	mRNA	TF-mRNA	NA	0.00620774
ENSG00000185630	PBX1	TF	ENSG00000245694	CRNDE	mRNA	TF-mRNA	NA	0.00621186
ENSG00000054598	FOXC1	TF	ENSG00000094804	CDC6	mRNA	TF-mRNA	NA	0.00621597
ENSG00000185630	PBX1	TF	ENSG00000151623	NR3C2	mRNA	TF-mRNA	NA	0.00621597
ENSG00000125347	IRF1	TF	ENSG00000136068	FLNB	mRNA	TF-mRNA	NA	0.0062226
ENSG00000054598	FOXC1	TF	ENSG00000183117	CSMD1	mRNA	TF-mRNA	NA	0.00622346
ENSG00000185630	PBX1	TF	ENSG00000100592	DAAM1	mRNA	TF-mRNA	NA	0.00622359
ENSG00000126561	STAT5A	TF	ENSG00000042445	RETSAT	mRNA	TF-mRNA	NA	0.00622359
ENSG00000151702	FLI1	TF	hsa-let-7a-5p	hsa-let-7a-5p	miRNA	TF-miRNA	NA	0.00624232
ENSG00000054598	FOXC1	TF	ENSG00000182185	RAD51B	mRNA	TF-mRNA	NA	0.00624809
ENSG00000126561	STAT5A	TF	ENSG00000163032	VSNL1	mRNA	TF-mRNA	NA	0.00626788
ENSG00000054598	FOXC1	TF	ENSG00000162814	SPATA17	mRNA	TF-mRNA	NA	0.00626853
ENSG00000185551	NR2F2	TF	ENSG00000068323	TFE3	mRNA	TF-mRNA	NA	0.00626853
ENSG00000065970	FOXJ2	TF	ENSG00000006283	CACNA1G	mRNA	TF-mRNA	NA	0.00626976
ENSG00000185630	PBX1	TF	ENSG00000221866	PLXNA4	mRNA	TF-mRNA	NA	0.00627071
ENSG00000137273	FOXF2	TF	ENSG00000009413	REV3L	mRNA	TF-mRNA	NA	0.00628804
ENSG00000185551	NR2F2	TF	ENSG00000162129	CLPB	mRNA	TF-mRNA	NA	0.00628804
ENSG00000126561	STAT5A	TF	ENSG00000147099	HDAC8	mRNA	TF-mRNA	NA	0.00629069
ENSG00000125347	IRF1	TF	ENSG00000147140	NONO	mRNA	TF-mRNA	NA	0.00629069
ENSG00000185630	PBX1	TF	ENSG00000068024	HDAC4	mRNA	TF-mRNA	NA	0.00629069
ENSG00000054598	FOXC1	TF	ENSG00000196712	NF1	mRNA	TF-mRNA	NA	0.00629069
ENSG00000132005	RFX1	TF	ENSG00000012171	SEMA3B	mRNA	TF-mRNA	NA	0.00629069
ENSG00000082641	NFE2L1	TF	ENSG00000139597	N4BP2L1	mRNA	TF-mRNA	NA	0.0062912
ENSG00000125347	IRF1	TF	ENSG00000173482	PTPRM	mRNA	TF-mRNA	NA	0.0062929
ENSG00000126561	STAT5A	TF	ENSG00000005108	THSD7A	mRNA	TF-mRNA	NA	0.0062929
ENSG00000054598	FOXC1	TF	ENSG00000173692	PSMD1	mRNA	TF-mRNA	NA	0.00630678
ENSG00000150907	FOXO1	TF	ENSG00000067715	SYT1	mRNA	TF-mRNA	NA	0.00630678
ENSG00000162367	TAL1	TF	ENSG00000079102	RUNX1T1	mRNA	TF-mRNA	NA	0.00630678
ENSG00000126561	STAT5A	TF	ENSG00000003393	ALS2	mRNA	TF-mRNA	NA	0.00630766
ENSG00000185551	NR2F2	TF	ENSG00000168014	C2CD3	mRNA	TF-mRNA	NA	0.00630766
ENSG00000186130	ZBTB6	TF	ENSG00000121297	TSHZ3	mRNA	TF-mRNA	NA	0.00630766
ENSG00000054598	FOXC1	TF	ENSG00000158195	WASF2	mRNA	TF-mRNA	NA	0.00631564
ENSG00000125347	IRF1	TF	ENSG00000122694	GLIPR2	mRNA	TF-mRNA	NA	0.0063177
ENSG00000186130	ZBTB6	TF	ENSG00000033327	GAB2	mRNA	TF-mRNA	NA	0.00632228
ENSG00000126561	STAT5A	TF	ENSG00000131558	EXOC4	mRNA	TF-mRNA	NA	0.00632228
ENSG00000082641	NFE2L1	TF	ENSG00000144218	AFF3	mRNA	TF-mRNA	NA	0.00632228
ENSG00000054598	FOXC1	TF	ENSG00000234498	RPL13AP20	mRNA	TF-mRNA	NA	0.0063232
ENSG00000125347	IRF1	TF	ENSG00000198947	DMD	mRNA	TF-mRNA	NA	0.0063232
ENSG00000054598	FOXC1	TF	ENSG00000067225	PKM	mRNA	TF-mRNA	NA	0.00632573
ENSG00000054598	FOXC1	TF	ENSG00000148572	NRBF2	mRNA	TF-mRNA	NA	0.00634764
ENSG00000126561	STAT5A	TF	ENSG00000070778	PTPN21	mRNA	TF-mRNA	NA	0.00634764
ENSG00000082641	NFE2L1	TF	ENSG00000125733	TRIP10	mRNA	TF-mRNA	NA	0.00635613
ENSG00000126561	STAT5A	TF	ENSG00000196557	CACNA1H	mRNA	TF-mRNA	NA	0.00636717
ENSG00000185551	NR2F2	TF	ENSG00000167874	TMEM88	mRNA	TF-mRNA	NA	0.00636717
ENSG00000185551	NR2F2	TF	ENSG00000185033	SEMA4B	mRNA	TF-mRNA	NA	0.00637748
ENSG00000150907	FOXO1	TF	ENSG00000131196	NFATC1	mRNA	TF-mRNA	NA	0.00639414
ENSG00000185630	PBX1	TF	ENSG00000130226	DPP6	mRNA	TF-mRNA	NA	0.00641405
ENSG00000054598	FOXC1	TF	ENSG00000002746	HECW1	mRNA	TF-mRNA	NA	0.00641405
ENSG00000185551	NR2F2	TF	ENSG00000111907	TPD52L1	mRNA	TF-mRNA	NA	0.00641405
ENSG00000125347	IRF1	TF	ENSG00000198353	HOXC4	mRNA	TF-mRNA	NA	0.00641474
ENSG00000082641	NFE2L1	TF	ENSG00000073711	PPP2R3A	mRNA	TF-mRNA	NA	0.00641743
ENSG00000054598	FOXC1	TF	ENSG00000146374	RSPO3	mRNA	TF-mRNA	NA	0.00642705
ENSG00000065970	FOXJ2	TF	ENSG00000009413	REV3L	mRNA	TF-mRNA	NA	0.0064366
ENSG00000185668	POU3F1	TF	ENSG00000006283	CACNA1G	mRNA	TF-mRNA	NA	0.00643748
ENSG00000090447	TFAP4	TF	ENSG00000134138	MEIS2	mRNA	TF-mRNA	NA	0.00643748
ENSG00000173757	STAT5B	TF	ENSG00000215251	FASTKD5	mRNA	TF-mRNA	NA	0.00643748
ENSG00000125347	IRF1	TF	ENSG00000162129	CLPB	mRNA	TF-mRNA	NA	0.00643748
ENSG00000245848	CEBPA	TF	ENSG00000009413	REV3L	mRNA	TF-mRNA	NA	0.00643748
ENSG00000185630	PBX1	TF	ENSG00000185920	PTCH1	mRNA	TF-mRNA	NA	0.00644182
ENSG00000054598	FOXC1	TF	ENSG00000067533	RRP15	mRNA	TF-mRNA	NA	0.00644448
ENSG00000125347	IRF1	TF	ENSG00000143603	KCNN3	mRNA	TF-mRNA	NA	0.00644448
ENSG00000126561	STAT5A	TF	ENSG00000175600	C7orf10	mRNA	TF-mRNA	NA	0.00644448
ENSG00000126561	STAT5A	TF	ENSG00000103196	CRISPLD2	mRNA	TF-mRNA	NA	0.00645311
ENSG00000054598	FOXC1	TF	ENSG00000104081	BMF	mRNA	TF-mRNA	NA	0.00645311
ENSG00000185630	PBX1	TF	ENSG00000158158	CNNM4	mRNA	TF-mRNA	NA	0.00645953
ENSG00000125347	IRF1	TF	ENSG00000165156	ZHX1	mRNA	TF-mRNA	NA	0.0064596
ENSG00000185630	PBX1	TF	ENSG00000140945	CDH13	mRNA	TF-mRNA	NA	0.0064642
ENSG00000185551	NR2F2	TF	ENSG00000179818	PCBP1-AS1	mRNA	TF-mRNA	NA	0.00646621
ENSG00000082641	NFE2L1	TF	ENSG00000151388	ADAMTS12	mRNA	TF-mRNA	NA	0.00646835
ENSG00000054598	FOXC1	TF	ENSG00000163888	CAMK2N2	mRNA	TF-mRNA	NA	0.00646835
ENSG00000185630	PBX1	TF	ENSG00000145687	SSBP2	mRNA	TF-mRNA	NA	0.00647236
ENSG00000054598	FOXC1	TF	ENSG00000111877	MCM9	mRNA	TF-mRNA	NA	0.00647541
ENSG00000054598	FOXC1	TF	ENSG00000170743	SYT9	mRNA	TF-mRNA	NA	0.00648413
ENSG00000054598	FOXC1	TF	ENSG00000006468	ETV1	mRNA	TF-mRNA	NA	0.00648413
ENSG00000185630	PBX1	TF	ENSG00000150672	DLG2	mRNA	TF-mRNA	NA	0.00648413
ENSG00000054598	FOXC1	TF	ENSG00000153071	DAB2	mRNA	TF-mRNA	NA	0.00648413
ENSG00000126561	STAT5A	TF	ENSG00000137857	DUOX1	mRNA	TF-mRNA	NA	0.00648413
ENSG00000054598	FOXC1	TF	ENSG00000008952	SEC62	mRNA	TF-mRNA	NA	0.00648413
ENSG00000054598	FOXC1	TF	ENSG00000112200	ZNF451	mRNA	TF-mRNA	NA	0.00648497
ENSG00000167034	NKX3-1	TF	ENSG00000135298	BAI3	mRNA	TF-mRNA	NA	0.00648613
ENSG00000141905	NFIC	TF	hsa-mir-200b-3p	hsa-mir-200b-3p	miRNA	TF-miRNA	NA	0.00649247
ENSG00000054598	FOXC1	TF	ENSG00000204967	PCDHA4	mRNA	TF-mRNA	NA	0.00649427
ENSG00000136997	MYC	TF	ENSG00000012171	SEMA3B	mRNA	TF-mRNA	NA	0.00649427
ENSG00000126561	STAT5A	TF	ENSG00000156869	FRRS1	mRNA	TF-mRNA	NA	0.00649643
ENSG00000185551	NR2F2	TF	ENSG00000140905	GCSH	mRNA	TF-mRNA	NA	0.00649643
ENSG00000125347	IRF1	TF	ENSG00000114251	WNT5A	mRNA	TF-mRNA	NA	0.00650211
ENSG00000054598	FOXC1	TF	ENSG00000101935	AMMECR1	mRNA	TF-mRNA	NA	0.00650211
ENSG00000112658	SRF	TF	ENSG00000136717	BIN1	mRNA	TF-mRNA	NA	0.00650475
ENSG00000054598	FOXC1	TF	ENSG00000141582	CBX4	mRNA	TF-mRNA	NA	0.00651441
ENSG00000136997	MYC	TF	ENSG00000163110	PDLIM5	mRNA	TF-mRNA	NA	0.00651441
ENSG00000082641	NFE2L1	TF	ENSG00000137872	SEMA6D	mRNA	TF-mRNA	NA	0.00651441
ENSG00000185551	NR2F2	TF	ENSG00000186907	RTN4RL2	mRNA	TF-mRNA	NA	0.00651441
ENSG00000054598	FOXC1	TF	ENSG00000021574	SPAST	mRNA	TF-mRNA	NA	0.00652223
ENSG00000126561	STAT5A	TF	ENSG00000091844	RGS17	mRNA	TF-mRNA	NA	0.00652223
ENSG00000125347	IRF1	TF	ENSG00000107771	CCSER2	mRNA	TF-mRNA	NA	0.00652505
ENSG00000100811	YY1	TF	ENSG00000104332	SFRP1	mRNA	TF-mRNA	NA	0.00653635
ENSG00000054598	FOXC1	TF	ENSG00000117153	KLHL12	mRNA	TF-mRNA	NA	0.00654401
ENSG00000185630	PBX1	TF	ENSG00000171132	PRKCE	mRNA	TF-mRNA	NA	0.00654401
ENSG00000125347	IRF1	TF	ENSG00000075340	ADD2	mRNA	TF-mRNA	NA	0.00654401
ENSG00000137273	FOXF2	TF	ENSG00000135298	BAI3	mRNA	TF-mRNA	NA	0.00654401
ENSG00000126561	STAT5A	TF	ENSG00000034152	MAP2K3	mRNA	TF-mRNA	NA	0.00654401
ENSG00000120738	EGR1	TF	ENSG00000109689	STIM2	mRNA	TF-mRNA	NA	0.00654401
ENSG00000082641	NFE2L1	TF	ENSG00000149489	ROM1	mRNA	TF-mRNA	NA	0.00654478
ENSG00000125347	IRF1	TF	ENSG00000158966	CACHD1	mRNA	TF-mRNA	NA	0.00654478
ENSG00000185551	NR2F2	TF	ENSG00000165124	SVEP1	mRNA	TF-mRNA	NA	0.00654623
ENSG00000126561	STAT5A	TF	ENSG00000156787	TBC1D31	mRNA	TF-mRNA	NA	0.00654623
ENSG00000150907	FOXO1	TF	ENSG00000120709	FAM53C	mRNA	TF-mRNA	NA	0.0065602
ENSG00000185668	POU3F1	TF	ENSG00000009413	REV3L	mRNA	TF-mRNA	NA	0.00656042
ENSG00000054598	FOXC1	TF	ENSG00000011347	SYT7	mRNA	TF-mRNA	NA	0.00657972
ENSG00000126561	STAT5A	TF	ENSG00000161912	ADCY10P1	mRNA	TF-mRNA	NA	0.00657972
ENSG00000054598	FOXC1	TF	ENSG00000138180	CEP55	mRNA	TF-mRNA	NA	0.00657972
ENSG00000185551	NR2F2	TF	ENSG00000139625	MAP3K12	mRNA	TF-mRNA	NA	0.00657972
ENSG00000185630	PBX1	TF	ENSG00000189320	FAM180A	mRNA	TF-mRNA	NA	0.00657972
ENSG00000126561	STAT5A	TF	ENSG00000144711	IQSEC1	mRNA	TF-mRNA	NA	0.00657972
ENSG00000125347	IRF1	TF	ENSG00000137764	MAP2K5	mRNA	TF-mRNA	NA	0.00657972
ENSG00000115966	ATF2	TF	ENSG00000115317	HTRA2	mRNA	TF-mRNA	NA	0.00657972
ENSG00000054598	FOXC1	TF	ENSG00000113578	FGF1	mRNA	TF-mRNA	NA	0.00658349
ENSG00000054598	FOXC1	TF	ENSG00000100320	RBFOX2	mRNA	TF-mRNA	NA	0.00658826
ENSG00000054598	FOXC1	TF	ENSG00000165091	TMC1	mRNA	TF-mRNA	NA	0.00659073
ENSG00000185551	NR2F2	TF	ENSG00000076716	GPC4	mRNA	TF-mRNA	NA	0.00659234
ENSG00000185122	HSF1	TF	ENSG00000101974	ATP11C	mRNA	TF-mRNA	NA	0.00659234
ENSG00000125347	IRF1	TF	ENSG00000082014	SMARCD3	mRNA	TF-mRNA	NA	0.00659234
ENSG00000054598	FOXC1	TF	ENSG00000096872	IFT74	mRNA	TF-mRNA	NA	0.00659234
ENSG00000054598	FOXC1	TF	ENSG00000163602	RYBP	mRNA	TF-mRNA	NA	0.00659557
ENSG00000054598	FOXC1	TF	ENSG00000182247	UBE2E2	mRNA	TF-mRNA	NA	0.00659557
ENSG00000054598	FOXC1	TF	ENSG00000173210	ABLIM3	mRNA	TF-mRNA	NA	0.00660434
ENSG00000185551	NR2F2	TF	ENSG00000137727	ARHGAP20	mRNA	TF-mRNA	NA	0.00660751
ENSG00000185630	PBX1	TF	ENSG00000079387	SENP1	mRNA	TF-mRNA	NA	0.00660751
ENSG00000137273	FOXF2	TF	ENSG00000087258	GNAO1	mRNA	TF-mRNA	NA	0.00660922
ENSG00000115966	ATF2	TF	ENSG00000007168	PAFAH1B1	mRNA	TF-mRNA	NA	0.00660922
ENSG00000118260	CREB1	TF	hsa-mir-615-3p	hsa-mir-615-3p	miRNA	TF-miRNA	NA	0.00662492
ENSG00000065970	FOXJ2	TF	hsa-mir-199b-5p	hsa-mir-199b-5p	miRNA	TF-miRNA	NA	0.00662492
ENSG00000185551	NR2F2	TF	ENSG00000153832	FBXO36	mRNA	TF-mRNA	NA	0.00662963
ENSG00000054598	FOXC1	TF	ENSG00000148835	TAF5	mRNA	TF-mRNA	NA	0.00662963
ENSG00000125347	IRF1	TF	ENSG00000050405	LIMA1	mRNA	TF-mRNA	NA	0.00663402
ENSG00000054598	FOXC1	TF	ENSG00000116874	WARS2	mRNA	TF-mRNA	NA	0.00664194
ENSG00000185551	NR2F2	TF	ENSG00000171604	CXXC5	mRNA	TF-mRNA	NA	0.00664717
ENSG00000125347	IRF1	TF	ENSG00000197757	HOXC6	mRNA	TF-mRNA	NA	0.0066484
ENSG00000054598	FOXC1	TF	ENSG00000170515	PA2G4	mRNA	TF-mRNA	NA	0.00667599
ENSG00000065970	FOXJ2	TF	ENSG00000135298	BAI3	mRNA	TF-mRNA	NA	0.00667964
ENSG00000185630	PBX1	TF	ENSG00000157168	NRG1	mRNA	TF-mRNA	NA	0.00667964
ENSG00000125347	IRF1	TF	ENSG00000138814	PPP3CA	mRNA	TF-mRNA	NA	0.00667964
ENSG00000125347	IRF1	TF	ENSG00000108799	EZH1	mRNA	TF-mRNA	NA	0.00667964
ENSG00000065970	FOXJ2	TF	ENSG00000054598	FOXC1	mRNA	TF-mRNA	NA	0.00667964
ENSG00000245848	CEBPA	TF	ENSG00000054598	FOXC1	mRNA	TF-mRNA	NA	0.00667964
ENSG00000185551	NR2F2	TF	ENSG00000122203	KIAA1191	mRNA	TF-mRNA	NA	0.00667964
ENSG00000245848	CEBPA	TF	ENSG00000135298	BAI3	mRNA	TF-mRNA	NA	0.00667964
ENSG00000082641	NFE2L1	TF	ENSG00000181982	CCDC149	mRNA	TF-mRNA	NA	0.00668142
ENSG00000173757	STAT5B	TF	ENSG00000107736	CDH23	mRNA	TF-mRNA	NA	0.00668708
ENSG00000112658	SRF	TF	ENSG00000106617	PRKAG2	mRNA	TF-mRNA	NA	0.00668708
ENSG00000185630	PBX1	TF	ENSG00000164588	HCN1	mRNA	TF-mRNA	NA	0.00668708
ENSG00000054598	FOXC1	TF	ENSG00000063601	MTMR1	mRNA	TF-mRNA	NA	0.00669256
ENSG00000125347	IRF1	TF	ENSG00000165124	SVEP1	mRNA	TF-mRNA	NA	0.00669256
ENSG00000054598	FOXC1	TF	ENSG00000154229	PRKCA	mRNA	TF-mRNA	NA	0.00669256
ENSG00000185122	HSF1	TF	ENSG00000118402	ELOVL4	mRNA	TF-mRNA	NA	0.00669256
ENSG00000126561	STAT5A	TF	ENSG00000128573	FOXP2	mRNA	TF-mRNA	NA	0.00672553
ENSG00000054598	FOXC1	TF	ENSG00000123096	SSPN	mRNA	TF-mRNA	NA	0.00672631
ENSG00000126561	STAT5A	TF	ENSG00000175166	PSMD2	mRNA	TF-mRNA	NA	0.00672948
ENSG00000126561	STAT5A	TF	ENSG00000164463	CREBRF	mRNA	TF-mRNA	NA	0.00673525
ENSG00000082641	NFE2L1	TF	ENSG00000183580	FBXL7	mRNA	TF-mRNA	NA	0.00673525
ENSG00000054598	FOXC1	TF	ENSG00000153904	DDAH1	mRNA	TF-mRNA	NA	0.00673525
ENSG00000245848	CEBPA	TF	ENSG00000121964	GTDC1	mRNA	TF-mRNA	NA	0.00673525
ENSG00000054598	FOXC1	TF	ENSG00000189136	UBE2Q2P1	mRNA	TF-mRNA	NA	0.0067375
ENSG00000054598	FOXC1	TF	ENSG00000112210	RAB23	mRNA	TF-mRNA	NA	0.0067375
ENSG00000120738	EGR1	TF	ENSG00000170153	RNF150	mRNA	TF-mRNA	NA	0.0067384
ENSG00000126561	STAT5A	TF	ENSG00000146776	ATXN7L1	mRNA	TF-mRNA	NA	0.0067384
ENSG00000125347	IRF1	TF	ENSG00000076716	GPC4	mRNA	TF-mRNA	NA	0.0067384
ENSG00000132005	RFX1	TF	ENSG00000151229	SLC2A13	mRNA	TF-mRNA	NA	0.0067384
ENSG00000054598	FOXC1	TF	ENSG00000048740	CELF2	mRNA	TF-mRNA	NA	0.0067384
ENSG00000125347	IRF1	TF	ENSG00000132170	PPARG	mRNA	TF-mRNA	NA	0.0067384
ENSG00000125347	IRF1	TF	ENSG00000109323	MANBA	mRNA	TF-mRNA	NA	0.00673849
ENSG00000185551	NR2F2	TF	ENSG00000107736	CDH23	mRNA	TF-mRNA	NA	0.00674037
ENSG00000065970	FOXJ2	TF	ENSG00000087258	GNAO1	mRNA	TF-mRNA	NA	0.00675166
ENSG00000125347	IRF1	TF	ENSG00000185274	WBSCR17	mRNA	TF-mRNA	NA	0.00675166
ENSG00000054598	FOXC1	TF	ENSG00000147133	TAF1	mRNA	TF-mRNA	NA	0.00676095
ENSG00000185551	NR2F2	TF	ENSG00000125355	TMEM255A	mRNA	TF-mRNA	NA	0.00677145
ENSG00000054598	FOXC1	TF	ENSG00000121904	CSMD2	mRNA	TF-mRNA	NA	0.00677199
ENSG00000125347	IRF1	TF	ENSG00000152127	MGAT5	mRNA	TF-mRNA	NA	0.00677199
ENSG00000115966	ATF2	TF	ENSG00000164161	HHIP	mRNA	TF-mRNA	NA	0.00677199
ENSG00000054598	FOXC1	TF	ENSG00000204262	COL5A2	mRNA	TF-mRNA	NA	0.00677199
ENSG00000054598	FOXC1	TF	ENSG00000115561	CHMP3	mRNA	TF-mRNA	NA	0.00677199
ENSG00000125347	IRF1	TF	ENSG00000150938	CRIM1	mRNA	TF-mRNA	NA	0.00677199
ENSG00000054598	FOXC1	TF	ENSG00000185345	PARK2	mRNA	TF-mRNA	NA	0.00677199
ENSG00000054598	FOXC1	TF	ENSG00000153914	SREK1	mRNA	TF-mRNA	NA	0.00677443
ENSG00000054598	FOXC1	TF	ENSG00000151332	MBIP	mRNA	TF-mRNA	NA	0.00678111
ENSG00000126561	STAT5A	TF	ENSG00000138030	KHK	mRNA	TF-mRNA	NA	0.00678152
ENSG00000125347	IRF1	TF	ENSG00000171604	CXXC5	mRNA	TF-mRNA	NA	0.00678152
ENSG00000185630	PBX1	TF	ENSG00000151789	ZNF385D	mRNA	TF-mRNA	NA	0.00680674
ENSG00000054598	FOXC1	TF	ENSG00000135974	C2orf49	mRNA	TF-mRNA	NA	0.00681623
ENSG00000082641	NFE2L1	TF	ENSG00000178209	PLEC	mRNA	TF-mRNA	NA	0.00681666
ENSG00000185630	PBX1	TF	ENSG00000132394	EEFSEC	mRNA	TF-mRNA	NA	0.00681776
ENSG00000054598	FOXC1	TF	ENSG00000113734	BNIP1	mRNA	TF-mRNA	NA	0.00681776
ENSG00000054598	FOXC1	TF	ENSG00000153823	PID1	mRNA	TF-mRNA	NA	0.00681776
ENSG00000054598	FOXC1	TF	ENSG00000198839	ZNF277	mRNA	TF-mRNA	NA	0.00681776
ENSG00000185630	PBX1	TF	ENSG00000241684	ADAMTS9-AS2	mRNA	TF-mRNA	NA	0.00681776
ENSG00000054598	FOXC1	TF	ENSG00000176473	WDR25	mRNA	TF-mRNA	NA	0.00681776
ENSG00000185668	POU3F1	TF	ENSG00000135298	BAI3	mRNA	TF-mRNA	NA	0.00681776
ENSG00000185551	NR2F2	TF	ENSG00000144283	PKP4	mRNA	TF-mRNA	NA	0.00681859
ENSG00000185630	PBX1	TF	ENSG00000074047	GLI2	mRNA	TF-mRNA	NA	0.00682025
ENSG00000120738	EGR1	TF	ENSG00000116273	PHF13	mRNA	TF-mRNA	NA	0.00682025
ENSG00000054598	FOXC1	TF	ENSG00000223820	CFL1P1	mRNA	TF-mRNA	NA	0.00682632
ENSG00000185551	NR2F2	TF	ENSG00000100284	TOM1	mRNA	TF-mRNA	NA	0.00682632
ENSG00000082641	NFE2L1	TF	ENSG00000083812	ZNF324	mRNA	TF-mRNA	NA	0.00682632
ENSG00000125347	IRF1	TF	ENSG00000176697	BDNF	mRNA	TF-mRNA	NA	0.00682632
ENSG00000185630	PBX1	TF	ENSG00000119778	ATAD2B	mRNA	TF-mRNA	NA	0.0068327
ENSG00000125347	IRF1	TF	ENSG00000137962	ARHGAP29	mRNA	TF-mRNA	NA	0.00683758
ENSG00000126561	STAT5A	TF	ENSG00000074416	MGLL	mRNA	TF-mRNA	NA	0.00684061
ENSG00000054598	FOXC1	TF	ENSG00000145431	PDGFC	mRNA	TF-mRNA	NA	0.00684525
ENSG00000125347	IRF1	TF	ENSG00000116132	PRRX1	mRNA	TF-mRNA	NA	0.00684682
ENSG00000185551	NR2F2	TF	ENSG00000077097	TOP2B	mRNA	TF-mRNA	NA	0.00685066
ENSG00000150347	ARID5B	TF	ENSG00000147408	CSGALNACT1	mRNA	TF-mRNA	NA	0.00685155
ENSG00000125347	IRF1	TF	ENSG00000015171	ZMYND11	mRNA	TF-mRNA	NA	0.00685915
ENSG00000126561	STAT5A	TF	ENSG00000124813	RUNX2	mRNA	TF-mRNA	NA	0.00686495
ENSG00000054598	FOXC1	TF	ENSG00000187164	KIAA1598	mRNA	TF-mRNA	NA	0.00686495
ENSG00000185551	NR2F2	TF	ENSG00000173065	FAM222B	mRNA	TF-mRNA	NA	0.00686572
ENSG00000125347	IRF1	TF	ENSG00000119650	IFT43	mRNA	TF-mRNA	NA	0.00686572
ENSG00000054598	FOXC1	TF	ENSG00000184988	TMEM106A	mRNA	TF-mRNA	NA	0.00686572
ENSG00000126561	STAT5A	TF	ENSG00000181350	FAM211A	mRNA	TF-mRNA	NA	0.00686572
ENSG00000126561	STAT5A	TF	ENSG00000143570	SLC39A1	mRNA	TF-mRNA	NA	0.00687039
ENSG00000054598	FOXC1	TF	ENSG00000182132	KCNIP1	mRNA	TF-mRNA	NA	0.00687283
ENSG00000185551	NR2F2	TF	ENSG00000157423	HYDIN	mRNA	TF-mRNA	NA	0.00687283
ENSG00000125347	IRF1	TF	ENSG00000107736	CDH23	mRNA	TF-mRNA	NA	0.00687283
ENSG00000054598	FOXC1	TF	ENSG00000177169	ULK1	mRNA	TF-mRNA	NA	0.00687283
ENSG00000185122	HSF1	TF	ENSG00000074657	ZNF532	mRNA	TF-mRNA	NA	0.00687283
ENSG00000054598	FOXC1	TF	ENSG00000167157	PRRX2	mRNA	TF-mRNA	NA	0.00687283
ENSG00000054598	FOXC1	TF	ENSG00000198780	FAM169A	mRNA	TF-mRNA	NA	0.00687283
ENSG00000126561	STAT5A	TF	ENSG00000211456	SACM1L	mRNA	TF-mRNA	NA	0.00687283
ENSG00000126561	STAT5A	TF	ENSG00000174428	GTF2IRD2B	mRNA	TF-mRNA	NA	0.00687283
ENSG00000054598	FOXC1	TF	ENSG00000107249	GLIS3	mRNA	TF-mRNA	NA	0.00687283
ENSG00000125347	IRF1	TF	ENSG00000116641	DOCK7	mRNA	TF-mRNA	NA	0.00687283
ENSG00000185630	PBX1	TF	ENSG00000179915	NRXN1	mRNA	TF-mRNA	NA	0.00687283
ENSG00000185630	PBX1	TF	ENSG00000162415	ZSWIM5	mRNA	TF-mRNA	NA	0.00687283
ENSG00000125347	IRF1	TF	ENSG00000132849	INADL	mRNA	TF-mRNA	NA	0.00687651
ENSG00000054598	FOXC1	TF	ENSG00000162636	FAM102B	mRNA	TF-mRNA	NA	0.00688864
ENSG00000125347	IRF1	TF	ENSG00000080845	DLGAP4	mRNA	TF-mRNA	NA	0.00688962
[truncated: 5,102 more rows]
