# Supplementary material for: Differentially-Expressed miRNAs in Ectopic Stromal Cells Contribute to Endometriosis Development: The Plausible Role of miR-139-5p and miR-375
Source: Int J Mol Sci. 2018 Nov 28;19(12):3789. doi: 10.3390/ijms19123789 (PMC6321240; doi:10.3390/ijms19123789)
Supplement: Supplementary file 1 [file ijms-19-03789-s001.zip › Table S4.xlsx]

## Sheet: Table S4
Table S4. Predicted targets for miR-139-5p and miR-375 by DIANA microT, TargetScan, miRANDA and miRDB programs.
Genes in bold were selected for validation by qRT-PCR from cells transfected with miR-139-5p or miR-375.
Predicted targets for miR-139-5p		Primer sequences for qRT-PCR
Gene ID	Gene name	Forward sequence (5'-3')	Reverse sequence (5'-3')
ESRRG	Estrogen Related Receptor Gamma	AGGTCGGCAGAAGTACAAGC	GCAGGATCAGACCAGAGCAA
FBN2	Fibrillin 2	ATGCCCAACTCCAGGAACAG	CAGCGGAAACTGCCAATCTG
HOXA10	Homeobox A10	CCCTTCCGAGAGCAGCAAA	TCTTCCGACCACTCTTTGCC
HOXA9	Homeobox A9	CCTGACTGACTATGCTTGTGGT	GTTGGCTGCTGGGTTATTGG
CDH20	Cadherin 20	GTCACATCAGCGGACCAAGA	TAAACACGATGCCAGCACCT
GNAO1	G Protein Subunit Alpha O1	TGGACACTTTGGGCATCGAA	CCGACTCACCACATCACACA
LRFN5	Leucine Rich Repeat And Fibronectin Type III Domain Containing 5	TTGTTGTGGTTGAGGCGTCT	CCAGGACTCTCATCTCATGTGT
CKB	Creatine Kinase B
GABRA3	Gamma-Aminobutyric Acid Type A Receptor Alpha3 Subunit
MEX3A	Mex-3 RNA Binding Family Member A
PCSK5	Proprotein Convertase Subtilisin/Kexin Type 5
PTPRD	Protein Tyrosine Phosphatase, Receptor Type D
RORB	RAR Related Orphan Receptor B
TMEM132D	Transmembrane Protein 132D
PPM1L	Protein Phosphatase, Mg2+/Mn2+ Dependent 1L
REM1	RRAD And GEM Like GTPase 1
Predicted targets for miR-375		Primer sequences for qRT-PCR
Gene ID	Gene name	Forward sequence (5'-3')	Reverse sequence (5'-3')
CTGF	Connective Tissue Growth Factor	ACCAATGACAACGCCTCCTG	TTCCAGGTCAGCTTCGCAAG
CD200	CD200 Molecule	CCGACTTTAAGCAAACCGTCA	GGTGACGTTTCCAGTACAGTAA
FZD4	Frizzled Class Receptor 4	CGGCTACAACGTGACCAAGA	TCTTCTCTGTGCACATTGGC
AHR	Aryl Hydrocarbon Receptor	CGTCTAAGGTGTCTGCTGGA	ATGGATGGTGGCTGAAGTGG
GATA6	GATA Binding Protein 6	GCCAACTGTCACACCACAAC	ATAGCAAGTGGTCTGGGCAC
ZFPM2	Zinc Finger Protein, FOG Family Member 2	GTGACTTGGCAAGGAGTGGA	GGCCTTCGTAGTTGTACACCA
EDN1	Endothelin 1	TCAGCAGTTAGTGAGAGGAAGA	GGTCACATAACGCTCTCTGGA
NCAM1	Neural Cell Adhesion Molecule 1	TCTACGTGGTGGCTGAGAAC	CCAGGAGCAGGACGAAGATG
IL1RAP	Interleukin 1 Receptor Accessory Protein	TCTGTCATGCTAGAAGTGCCA	AACCACAAGCCAGTTCCACT
DUSP6	Dual Specificity Phosphatase 6	TCTTTGAGAACGCAGGAGAGT	AGACACCACAGTTCTTGCCC
EBF3	Early B-Cell Factor 3
RBM47	RNA Binding Motif Protein 47
ARAP2	ArfGAP With RhoGAP Domain, Ankyrin Repeat And PH Domain 2
SHANK3	SH3 And Multiple Ankyrin Repeat Domains 3
ARL4C	ADP Ribosylation Factor Like GTPase 4C
EXOC6	Exocyst Complex Component 6
IFIT2	Interferon Induced Protein With Tetratricopeptide Repeats 2
PTPRM	Protein Tyrosine Phosphatase, Receptor Type M
WBP1L	WW Domain Binding Protein 1 Like
Reference gene		Primer sequences for qRT-PCR
Gene ID	Gene name	Forward sequence (5'-3')	Reverse sequence (5'-3')
ACTB	Actin Beta	TCAAGATCATTGCTCCTCC	ACATCTGCTGGAAGGTGGA
